# Supplementary material for: Evidence for Powassan virus deletions and defective RNA in field-collected ticks
Source: J Virol. 2026 Jan 21;100(2):e01356-25. doi: 10.1128/jvi.01356-25 (PMC12911871; doi:10.1128/jvi.01356-25)
Supplement: Supplemental tables — Tables S1 to S3. [file jvi.01356-25-s0006.xlsx]

## Sheet: Table S1
Table S1: sample metadata and sequencing metrics
	Sample metadata							Figures in the current manuscript using this sample											Sequencing metrics											Data Availability						Prior publication(s) using this sample
Sample_ID	Species	Location(City)	Location(State)	Collection_Year	Collection_Season	Unique_deletions	Total_deletions	1	2	3	4	5	6	S1	S2	S3	S4	S5	Library_Prep	numreads	#rname	startpos	endpos	nummapped	covbases	coverage	meandepth	meanbaseq	meanmapq	BioProject	Biosample_Name	Biosample_ID	SRA_Library_Name	SRA_RunID	GenBank_Accession	Reference 1	Reference 2	Reference 3
POWV_TUF_001A	Tick	Missing	MA	2020	Missing	1	2	X	X	X			X	X	X	X	X		Nextera	129687	L2A-HM440559.1_pilon	1	10837	4921	10775	99.4279	64.0882	37.4	255	PRJNA1011342	MA_Ma_SM20.M26_2020	SAMN37217310	MA_Ma_SM20.M26_2020_NX1	SRR31643123	OP823422	10.1093/ve/vead008	10.4269/ajtmh.23-0643	10.3390/v16060830
POWV_TUF_002B	Tick	Medfield	MA	2020	Missing	0	0	X	X	X			X	X	X	X	X		Nextera	1253400	L2A-HM440559.1_pilon	1	10839	9677	10830	99.917	120.98	37.2	255	PRJNA1011342	MA_Me_MSH20.F85_2020	SAMN37217314	MA_Me_MSH20.F85_2020_NX1	SRR31643122	OP823422	10.1093/ve/vead008	10.4269/ajtmh.23-0643	N/A
POWV_TUF_009I	Tick	SouthGrafton	MA	2020	Missing	0	0	X	X	X			X	X	X	X	X		Nextera	251909	L2A-HM440559.1_pilon	1	10837	48111	10795	99.6124	626.45	34.4	255	PRJNA1011343	MA_SG_Deer20.M9_2020	SAMN37217330	MA_SG_Deer20.M9_2020_NX1	SRR31643111	OP823411	10.1093/ve/vead008	N/A	N/A
POWV_TUF_010J	Tick	Harvard	MA	2020	Missing	0	0	X	X	X			X	X	X	X	X		Nextera	944722	L2A-HM440559.1_pilon	1	10837	71661	10815	99.797	951.35	37.2	255	PRJNA1011343	MA_H_Deer20.M29_2020	SAMN37217305	MA_H_Deer20.M29_2020_NX1	SRR31643100	OP823412	10.1093/ve/vead008	N/A	N/A
POWV_TUF_011K	Tick	Glenburn	MA	2020	Missing	1	2	X	X	X			X	X	X	X	X		Nextera	2258130	L2A-HM440559.1_pilon	1	10837	71896	10818	99.8247	846.829	34.5	255	PRJNA1011343	MA_G_Deer20.M52_2020	SAMN37217304	MA_G_Deer20.M52_2020_NX1	SRR31643071	OP823413	10.1093/ve/vead008	10.4269/ajtmh.23-0643	N/A
POWV_TUF_012L	Tick	Bowdoinham	MA	2020	Missing	1	0	X	X	X			X	X	X	X	X		Nextera	2446418	L2A-HM440559.1_pilon	1	10837	20733	10809	99.7416	252.476	36.2	255	PRJNA1011343	MA_B_Deer20.M90_2020	SAMN37217296	MA_B_Deer20.M90_2020_NX1	SRR31643060	OP823414	10.1093/ve/vead008	10.4269/ajtmh.23-0643	N/A
POWV_TUF_013M	Tick	WestGray	MA	2020	Missing	1	2	X	X	X			X	X	X	X	X		Nextera	3715969	L2A-HM440559.1_pilon	1	10837	356747	10832	99.9539	4348.88	34.8	255	PRJNA1011343	MA_WG_Deer20.M105_2020	SAMN37217384	MA_WG_Deer20.M105_2020_NX1	SRR31643049	OP823415	10.1093/ve/vead008	N/A	N/A
DH18-P61-g2	Tick	Missing	MA	2018	Missing	1	4	X	X	X				X	X	X	X		Nextera	417258	L2A-HM440559.1_pilon	1	10838	13042	10819	99.8247	180.037	37.6	255	PRJNA1011343	MA_S_DH18.P61.g2_2018	SAMN37217329	MA_S_DH18.P61.g2_2018_NX1	SRR31643087	OP823419	10.1093/ve/vead008	10.4269/ajtmh.23-0643	N/A
DH18-D81-A1-A3	Tick	Missing	MA	2018	Missing	2	6	X	X	X				X	X	X	X		Nextera	337270	L2A-HM440559.1_pilon	1	10837	8579	10761	99.2987	119.138	37.6	255	PRJNA1011343	MA_MV_DH18.D81.A1.A3_2018	SAMN37217311	MA_MV_DH18.D81.A1.A3_2018_NX1	SRR31643076	OP823417	10.1093/ve/vead008	10.4269/ajtmh.23-0643	N/A
POWV_MMC_001A	Tick	Wells	ME	2020	Fall	2	5	X	X	X			X	X	X	X	X		Nextera	17808675	L2A-HM440559.1_pilon	1	10837	142590	10791	99.5755	1284.84	35.6	255	PRJNA1011342	ME_W_299.3_2020	SAMN37217358	ME_W_299.3_2020_NX1	SRR31643074	OP823426	10.1093/ve/vead008	10.4269/ajtmh.23-0643	N/A
POWV_MMC_003C	Tick	Wells	ME	2020	Fall	9	24	X	X	X			X	X	X	X	X		Nextera	14361944	L2A-HM440559.1_pilon	1	10837	162256	10782	99.4925	1491.45	35.7	255	PRJNA1011342	ME_W_299.GdAD6.2.3_2020	SAMN37217359	ME_W_299.GdAD6.2.3_2020_NX1	SRR31643121	OR340576	10.1093/ve/vead008	10.4269/ajtmh.23-0643	N/A
POWV_MMC_004D	Tick	Wells	ME	2020	Fall	1	2	X	X	X			X	X	X	X	X		Nextera	21856272	L2A-HM440559.1_pilon	1	10837	266836	10812	99.7693	2481.21	35.6	255	PRJNA1011342	ME_W_299.GrdAE6.3_2020	SAMN37217361	ME_W_299.GrdAE6.3_2020_NX1	SRR31643120	OR340583	10.1093/ve/vead008	10.4269/ajtmh.23-0643	N/A
POWV_MMC_005E	Tick	Wells	ME	2020	Fall	2	4	X	X	X				X	X	X	X		Nextera	21290906	L2A-HM440559.1_pilon	1	10837	30067	10742	99.1234	285.791	35.9	255	PRJNA1011342	ME_W_337.GdBG5.4_2020	SAMN37217367	ME_W_337.GdBG5.4_2020_NX1	SRR31643119	OR340582	10.1093/ve/vead008	10.4269/ajtmh.23-0643	N/A
POWV_MMC_006F	Tick	Wells	ME	2020	Fall	0	0	X	X	X				X	X	X	X		Nextera	17980427	L2A-HM440559.1_pilon	1	10837	64666	10774	99.4187	604.489	35.8	255	PRJNA1011342	ME_W_338.GdAC3.1.3_2020	SAMN37217364	ME_W_338.GdAC3.1.3_2020_NX1	SRR31643118	OP823427	10.1093/ve/vead008	10.4269/ajtmh.23-0643	N/A
POWV_MMC_007G	Tick	Wells	ME	2020	Fall	22	80	X	X	X			X	X	X	X	X		Nextera	16888393	L2A-HM440559.1_pilon	1	10837	251505	10818	99.8247	2314.82	35.8	255	PRJNA1011342	ME_W_338.GdAC3.2.3_2020	SAMN37217365	ME_W_338.GdAC3.2.3_2020_NX1	SRR31643117	OP823428	10.1093/ve/vead008	10.4269/ajtmh.23-0643	N/A
POWV_MMC_008H	Tick	Wells	ME	2020	Fall	6	14	X	X	X			X	X	X	X	X		Nextera	10531363	L2A-HM440559.1_pilon	1	10837	93514	10794	99.6032	859.619	35.8	255	PRJNA1011342	ME_W_338.GdAC5.3_2020	SAMN37217366	ME_W_338.GdAC5.3_2020_NX1	SRR31643116	OP823429	10.1093/ve/vead008	10.4269/ajtmh.23-0643	N/A
POWV_MMC_009I	Tick	Wells	ME	2020	Fall	0	0	X	X	X				X	X	X	X		Nextera	15780567	L2A-HM440559.1_pilon	1	10837	45146	10769	99.3725	427.054	35.8	255	PRJNA1011342	ME_W_338.GdAE4.3_2020	SAMN37217368	ME_W_338.GdAE4.3_2020_NX1	SRR31643115	OR340569	10.1093/ve/vead008	10.4269/ajtmh.23-0643	N/A
POWV_MMC_010J	Tick	Wells	ME	2020	Fall	0	0	X	X	X				X	X	X	X		Nextera	17134628	L2A-HM440559.1_pilon	1	10837	101417	10812	99.7693	964.823	35.9	255	PRJNA1011342	ME_W_338.BB2_2020	SAMN45738111	ME_W_338.BB2_2020_NX1	SRR31685272	N/A	N/A	N/A	N/A
POWV_MMC_011K	Tick	Wells	ME	2020	Fall	0	0	X	X	X				X	X	X	X		Nextera	28606915	L2A-HM440559.1_pilon	1	10837	140819	10790	99.5663	1177.09	34.4	255	PRJNA1011342	ME_W_422.3A_2020	SAMN37217371	ME_W_422.3A_2020_NX1	SRR31643114	OP823430	10.1093/ve/vead008	10.4269/ajtmh.23-0643	N/A
POWV_MMC_012L	Tick	Wells	ME	2020	Fall	1	3	X	X	X			X	X	X	X	X		Nextera	17726051	L2A-HM440559.1_pilon	1	10837	135678	10799	99.6493	1261.65	35.8	255	PRJNA1011342	ME_W_422.GdAB2.2.3_2020	SAMN37217373	ME_W_422.GdAB2.2.3_2020_NX1	SRR31643113	OR340579	10.1093/ve/vead008	N/A	N/A
POWV_MMC_014N	Tick	Wells	ME	2020	Fall	0	0	X	X	X			X	X	X	X	X		Nextera	18084247	L2A-HM440559.1_pilon	1	10837	118399	10811	99.7601	1126.29	35.9	255	PRJNA1011342	ME_W_422.3D_2020	SAMN37217372	ME_W_422.3D_2020_NX1	SRR31643112	OP823431	10.1093/ve/vead008	10.4269/ajtmh.23-0643	N/A
POWV_MMC_015O	Tick	Wells	ME	2020	Fall	0	0	X	X	X			X	X	X	X	X		Nextera	5528165	L2A-HM440559.1_pilon	1	10837	96538	10834	99.9723	867.306	35.9	255	PRJNA1011342	ME_W_154.1.2020	SAMN37217363	ME_W_154.1.2020_NX1	SRR31643110	OR340574	10.1093/ve/vead008	10.4269/ajtmh.23-0643	N/A
POWV_MMC_016P	Tick	Wells	ME	2020	Fall	0	0	X	X	X				X	X	X	X		Nextera	23130339	L2A-HM440559.1_pilon	1	10837	127875	10745	99.1511	1172.07	35.7	255	PRJNA1011342	ME_W_189.4_2020	SAMN37217362	ME_W_189.4_2020_NX1	SRR31643109	OP823455	10.1093/ve/vead008	10.4269/ajtmh.23-0643	N/A
POWV_MMC_017Q	Tick	Wells	ME	2020	Fall	0	0	X	X	X				X	X	X	X		Nextera	18279299	L2A-HM440559.1_pilon	1	10837	104686	10795	99.6124	949.548	35.6	255	PRJNA1011342	ME_W_231.2_2020	SAMN37217369	ME_W_231.2_2020_NX1	SRR31643108	OP823456	10.1093/ve/vead008	10.4269/ajtmh.23-0643	N/A
POWV_MMC_018R	Tick	Wells	ME	2020	Fall	0	0	X	X	X			X	X	X	X	X		Nextera	16517253	L2A-HM440559.1_pilon	1	10837	214759	10787	99.5386	1943.72	35.5	255	PRJNA1011342	ME_W_268.8.2020	SAMN37217370	ME_W_268.8.2020_NX1	SRR31643107	OR340571	10.1093/ve/vead008	10.4269/ajtmh.23-0643	N/A
POWV_ME19-472_tick	Tick	Missing	ME	2019	Missing	0	0	X	X	X				X	X	X	X		Nextera	71761383	L2A-HM440559.1_pilon	1	10837	90704	10801	99.6678	832.243	35.7	255	PRJNA1011342	ME_R_472_2019	SAMN37217322	ME_R_472_2019_NX1	SRR31643106	OP823432	10.1093/ve/vead008	10.4269/ajtmh.23-0643	N/A
MMC2	Tick	Missing	ME	2019	Summer	0	0	X	X	X				X	X	X	X		Nextera	8450880	L2A-HM440559.1_pilon	1	10837	44380	10755	99.2433	395.338	38.7	255	PRJNA1011342	ME_W_068.F_2019	SAMN37217345	ME_W_068.F_2019_NX1	SRR31643104	OR340578	10.1093/ve/vead008	10.4269/ajtmh.23-0643	N/A
MMC4	Tick	Missing	ME	2019	Summer	0	0	X	X	X				X	X	X	X		Nextera	10867654	L2A-HM440559.1_pilon	1	10837	27041	10742	99.1234	247.975	38.8	255	PRJNA1011342	ME_W_344.9_2019	SAMN37217346	ME_W_344.9_2019_NX1	SRR31643103	OP823441	10.1093/ve/vead008	10.4269/ajtmh.23-0643	N/A
MMC5	Tick	Missing	ME	2019	Summer	5	13	X	X	X				X	X	X	X		Nextera	8812959	L2A-HM440559.1_pilon	1	10837	25195	10743	99.1326	224.507	38.7	255	PRJNA1011342	ME_W_369.4_2019	SAMN37217347	ME_W_369.4_2019_NX1	SRR31643102	OR340581	10.1093/ve/vead008	10.4269/ajtmh.23-0643	N/A
MMC6	Tick	Missing	ME	2019	Summer	14	35	X	X	X				X	X	X	X		Nextera	6454394	L2A-HM440559.1_pilon	1	10837	13928	10705	98.782	122.42	38.6	255	PRJNA1011342	ME_W_018.D_2019	SAMN37217348	ME_W_018.D_2019_NX1	SRR31643101	OR340568	10.1093/ve/vead008	10.4269/ajtmh.23-0643	N/A
MMC7	Tick	Missing	ME	2019	Fall	3	10	X	X	X				X	X	X	X		Nextera	3850868	L2A-HM440559.1_pilon	1	10837	36145	10757	99.2618	317.689	38.3	255	PRJNA1011342	ME_W_003.4_2019	SAMN37217349	ME_W_003.4_2019_NX1	SRR31643099	OP823448	10.1093/ve/vead008	10.4269/ajtmh.23-0643	N/A
MMC8	Tick	Missing	ME	2019	Fall	0	0	X	X	X				X	X	X	X		Nextera	7096538	L2A-HM440559.1_pilon	1	10837	54656	10755	99.2433	485.843	38.6	255	PRJNA1011342	ME_W_032.7_2019	SAMN37217350	ME_W_032.7_2019_NX1	SRR31643098	OR340572	10.1093/ve/vead008	10.4269/ajtmh.23-0643	N/A
MMC9	Tick	Missing	ME	2019	Fall	16	72	X	X	X				X	X	X	X		Nextera	6177168	L2A-HM440559.1_pilon	1	10837	44271	10731	99.0219	397.93	38.5	255	PRJNA1011342	ME_W_087.4F_2019	SAMN37217351	ME_W_087.4F_2019_NX1	SRR31643097	OP823449	10.1093/ve/vead008	10.4269/ajtmh.23-0643	N/A
MMC10	Tick	Missing	ME	2019	Fall	6	46	X	X	X				X	X	X	X		Nextera	13083943	L2A-HM440559.1_pilon	1	10838	120919	10766	99.3357	1087.85	38.7	255	PRJNA1011342	ME_W_131.1A_2019	SAMN37217352	ME_W_131.1A_2019_NX1	SRR31643096	OP823450	10.1093/ve/vead008	10.4269/ajtmh.23-0643	N/A
MMC11	Tick	Missing	ME	2019	Fall	4	38	X	X	X				X	X	X	X		Nextera	4131720	L2A-HM440559.1_pilon	1	10837	77694	10750	99.1972	676.003	38.4	255	PRJNA1011342	ME_W_276.10_2019	SAMN37217353	ME_W_276.10_2019_NX1	SRR31643095	OP823451	10.1093/ve/vead008	10.4269/ajtmh.23-0643	N/A
MMC12	Tick	Missing	ME	2019	Fall	8	43	X	X	X				X	X	X	X		Nextera	6297941	L2A-HM440559.1_pilon	1	10838	23942	10824	99.8708	208.628	38.3	255	PRJNA1011342	ME_W_450.3D_2019	SAMN37217354	ME_W_450.3D_2019_NX1	SRR31643094	OP823452	10.1093/ve/vead008	10.4269/ajtmh.23-0643	N/A
MMC13	Tick	Missing	ME	2019	Fall	18	244	X	X	X				X	X	X	X		Nextera	9507456	L2A-HM440559.1_pilon	1	10837	141914	10788	99.5478	1241.45	38.5	255	PRJNA1011342	ME_W_532.7_2019	SAMN37217355	ME_W_532.7_2019_NX1	SRR31643093	OP823453	10.1093/ve/vead008	10.4269/ajtmh.23-0643	N/A
MMC14	Tick	Missing	ME	2019	Fall	8	26	X	X	X				X	X	X	X		Nextera	11477455	L2A-HM440559.1_pilon	1	10837	45013	10773	99.4094	390.545	38.6	255	PRJNA1011342	ME_W_535.7_2019	SAMN37217356	ME_W_535.7_2019_NX1	SRR31643075	OR340573	10.1093/ve/vead008	10.4269/ajtmh.23-0643	N/A
MMC15	Tick	Missing	ME	2019	Fall	1	2	X	X	X				X	X	X	X		Nextera	13004214	L2A-HM440559.1_pilon	1	10837	35345	10743	99.1326	311.77	38.6	255	PRJNA1011342	ME_W_173.G_2019	SAMN37217357	ME_W_173.G_2019_NX1	SRR31643073	OR340575	10.1093/ve/vead008	10.4269/ajtmh.23-0643	N/A
MMC18	Tick	Missing	ME	2018	Fall	2	8	X	X	X				X	X	X	X		Nextera	7173267	L2A-HM440559.1_pilon	1	10837	716249	10779	99.4648	6511.69	38.6	255	PRJNA1011342	ME_W_076.1_2018	SAMN37217343	ME_W_076.1_2018_NX1	SRR31643072	OP823446	10.1093/ve/vead008	10.4269/ajtmh.23-0643	N/A
MMC19	Tick	Missing	ME	2018	Fall	3	40	X	X	X				X	X	X	X		Nextera	10377549	L2A-HM440559.1_pilon	1	10837	115942	10802	99.677	1047.69	38.5	255	PRJNA1011342	ME_W_106.3_2018	SAMN37217344	ME_W_106.3_2018_NX1	SRR31643070	OP823447	10.1093/ve/vead008	10.4269/ajtmh.23-0643	N/A
ME18-M192	Tick	Missing	ME	2018	Missing	6	19	X	X	X				X	X	X	X		Nextera	553537	L2A-HM440559.1_pilon	1	10837	35641	10760	99.2895	491.792	37.5	255	PRJNA1011342	ME_WM192_2018	SAMN37217340	ME_WM192_2018_NX1	SRR31643069	OP823443	10.1093/ve/vead008	N/A	N/A
POWV_NJ19-10_tick	Tick	Missing	NJ	2019	Missing	0	0	X	X	X	X	X		X	X	X	X		Nextera	23880049	L2A-HM440559.1_pilon	1	10837	23497	10750	99.1972	215.915	36.1	255	PRJNA1011342	NJ_H_10_2019	SAMN37217316	NJ_H_10_2019_NX1	SRR31643068	OP823458	10.1093/ve/vead008	N/A	N/A
POWV_NJ19-48_tick	Tick	Missing	NJ	2019	Missing	9	56	X	X	X	X	X		X	X	X	X		Nextera	24828799	L2A-HM440559.1_pilon	1	10837	1071997	10834	99.9723	9690.72	36.1	255	PRJNA1011342	NJ_H_48_2019	SAMN37217317	NJ_H_48_2019_NX1	SRR31643067	OP823459	10.1093/ve/vead008	N/A	N/A
POWV_NJ19-56_tick	Tick	Missing	NJ	2019	Missing	10	52	X	X	X	X	X		X	X	X	X		Nextera	23752933	L2B-HM440561.1_pilon	1	10791	14953	10721	99.3513	136.524	36.1	255	PRJNA1011342	NJ_H_56_2019	SAMN37217318	NJ_H_56_2019_NX1	SRR31643065	OP823460	10.1093/ve/vead008	N/A	10.3390/v16060830
POWV_NY19-112_tick	Tick	Missing	NY	2019	Missing	6	61	X	X	X	X	X		X	X	X	X		Nextera	639604	L2A-HM440559.1_pilon	1	10837	90864	10808	99.7324	1117.83	37.2	255	PRJNA1011342	NY_C_112_2019	SAMN37217300	NY_C_112_2019_NX1	SRR31643064	OP823466	10.1093/ve/vead008	N/A	N/A
POWV_NY19-12_tick	Tick	Missing	NY	2019	Missing	6	56	X	X	X	X	X		X	X	X	X		Nextera	756885	L2A-HM440559.1_pilon	1	10837	11579	10810	99.7509	122.129	37.1	255	PRJNA1011342	NY_SS_12_2019	SAMN37217328	NY_SS_12_2019_NX1	SRR31643062	OP823461	10.1093/ve/vead008	N/A	N/A
POWV_NY19-250_tick	Tick	Missing	NY	2019	Missing	10	104	X	X	X	X	X		X	X	X	X		Nextera	198952	L2A-HM440559.1_pilon	1	10837	53485	10808	99.7324	621.809	37.4	255	PRJNA1011342	NY_CP_250_2019	SAMN37217298	NY_CP_250_2019_NX1	SRR31643059	OP823467	10.1093/ve/vead008	N/A	N/A
POWV_NY19-32_tick	Tick	Missing	NY	2019	Missing	4	29	X	X	X	X	X		X	X	X	X		Nextera	377139	L2A-HM440559.1_pilon	1	10837	21018	10802	99.677	234.45	37.3	255	PRJNA1011342	NY_SS_32_2019	SAMN37217324	NY_SS_32_2019_NX1	SRR31643057	OP823462	10.1093/ve/vead008	N/A	N/A
POWV_NY19-339_tick	Tick	Missing	NY	2019	Missing	4	9	X	X	X	X	X		X	X	X	X		Nextera	876971	L2A-HM440559.1_pilon	1	10837	7789	10712	98.8465	101.228	37.4	255	PRJNA1011342	NY_SS_339_2019	SAMN37217325	NY_SS_339_2019_NX1	SRR31643055	OP823468	10.1093/ve/vead008	N/A	N/A
POWV_NY19-38_tick	Tick	Missing	NY	2019	Missing	85	246	X	X	X	X	X		X	X	X	X		Nextera	838438	L2A-HM440559.1_pilon	1	10837	14668	10806	99.7139	150.808	37.2	255	PRJNA1011342	NY_SS_38_2019	SAMN37217326	NY_SS_38_2019_NX1	SRR31643053	OP823463	10.1093/ve/vead008	N/A	N/A
POWV_NY19-435_tick	Tick	Missing	NY	2019	Missing	133	392	X	X	X	X	X		X	X	X	X		Nextera	842139	L2A-HM440559.1_pilon	1	10837	64502	10782	99.4925	770.744	37.5	255	PRJNA1011342	NY_C_435_2019	SAMN37217301	NY_C_435_2019_NX1	SRR31643051	OP823469	10.1093/ve/vead008	N/A	N/A
POWV_NY19-71_tick	Tick	Missing	NY	2019	Missing	0	0	X	X	X	X	X		X	X	X	X		Nextera	368180	L2A-HM440559.1_pilon	1	10837	14669	10781	99.4833	174.955	37.1	255	PRJNA1011342	NY_C_71_2019	SAMN37217302	NY_C_71_2019_NX1	SRR31643048	OP823465	10.1093/ve/vead008	N/A	N/A
POWV_NY19-802_tick	Tick	Missing	NY	2019	Missing	22	51	X	X	X	X	X		X	X	X	X		Nextera	527611	L2A-HM440559.1_pilon	1	10837	82883	10812	99.7693	930.921	37.4	255	PRJNA1011342	NY_SS_802_2019	SAMN37217327	NY_SS_802_2019_NX1	SRR31643046	OP823470	10.1093/ve/vead008	N/A	N/A
POWV_ME19-472_BHK	BHK	Missing	ME	2019	Missing						X	X							Nextera	972630	L2A-HM440559.1_pilon	1	10837	338803	10820	99.8431	4047.15	37.7	255	PRJNA1011342	ME_R_472_2019_BHK1	SAMN45738098	ME_R_472_2019_BHK1_NX1	SRR31685277	N/A	10.1093/ve/vead008	N/A	N/A
POWV_NJ19-10_BHK	BHK	Missing	NJ	2019	Missing						X	X							Nextera	1153552	L2A-HM440559.1_pilon	1	10837	174757	10820	99.8431	2199.15	37.5	255	PRJNA1011342	NJ_H_10_2019_BHK1	SAMN45738099	NJ_H_10_2019_BHK1_NX1	SRR31685276	N/A	10.1093/ve/vead008	N/A	N/A
POWV_NJ19-48_BHK	BHK	Missing	NJ	2019	Missing						X	X							Nextera	2058582	L2A-HM440559.1_pilon	1	10837	1845538	10832	99.9539	23254.6	37.7	255	PRJNA1011342	NJ_H_48_2019_BHK1	SAMN45738100	NJ_H_48_2019_BHK1_NX1	SRR31685271	N/A	10.1093/ve/vead008	N/A	N/A
POWV_NJ19-56_BHK	BHK	Missing	NJ	2019	Missing						X	X							Nextera	1270258	L2B-HM440561.1_pilon	1	10782	615179	10780	99.9815	7491.44	37.6	255	PRJNA1011342	NJ_H_56_2019_BHK1	SAMN45738101	NJ_H_56_2019_BHK1_NX1	SRR31685270	N/A	10.1093/ve/vead008	N/A	N/A
POWV_NY19-112_BHK	BHK	Missing	NY	2019	Missing						X	X							Nextera	821136	L2A-HM440559.1_pilon	1	10837	749716	10830	99.9354	9301.04	37.6	255	PRJNA1011342	NY_C_112_2019_BHK1	SAMN45738102	NY_C_112_2019_BHK1_NX1	SRR31685269	N/A	10.1093/ve/vead008	N/A	N/A
POWV_NY19-12_BHK	BHK	Missing	NY	2019	Missing						X	X							Nextera	1203745	L2A-HM440559.1_pilon	1	10837	190538	10822	99.8616	2493.06	37.7	255	PRJNA1011342	NY_SS_12_2019_BHK1	SAMN45738103	NY_SS_12_2019_BHK1_NX1	SRR31685268	N/A	10.1093/ve/vead008	N/A	N/A
POWV_NY19-250_BHK	BHK	Missing	NY	2019	Missing						X	X							Nextera	79131	L2A-HM440559.1_pilon	1	10837	13282	10809	99.7416	133.527	35.7	255	PRJNA1011342	NY_CP_250_2019_BHK1	SAMN45738104	NY_CP_250_2019_BHK1_NX1	SRR31685267	N/A	10.1093/ve/vead008	N/A	N/A
POWV_NY19-32_BHK	BHK	Missing	NY	2019	Missing						X	X							Nextera	1574052	L2A-HM440559.1_pilon	1	10837	947855	10829	99.9262	9898.51	35.6	255	PRJNA1011342	NY_SS_32_2019_BHK1	SAMN45738105	NY_SS_32_2019_BHK1_NX1	SRR31685266	N/A	10.1093/ve/vead008	N/A	N/A
POWV_NY19-339_BHK	BHK	Missing	NY	2019	Missing						X	X							Nextera	1112417	L2A-HM440559.1_pilon	1	10837	849688	10830	99.9354	10515.9	37.7	255	PRJNA1011342	NY_SS_339_2019_BHK1	SAMN45738106	NY_SS_339_2019_BHK1_NX1	SRR31685265	N/A	10.1093/ve/vead008	N/A	N/A
POWV_NY19-38_BHK	BHK	Missing	NY	2019	Missing						X	X							Nextera	1139412	L2A-HM440559.1_pilon	1	10837	266909	10830	99.9354	3401.18	37.6	255	PRJNA1011342	NY_SS_38_2019_BHK1	SAMN45738107	NY_SS_38_2019_BHK1_NX1	SRR31685264	N/A	10.1093/ve/vead008	N/A	N/A
POWV_NY19-435_BHK	BHK	Missing	NY	2019	Missing						X	X							Nextera	1300504	L2A-HM440559.1_pilon	1	10837	1006418	10829	99.9262	12553	37.6	255	PRJNA1011342	NY_C_435_2019_BHK1	SAMN45738108	NY_C_435_2019_BHK1_NX1	SRR31685275	N/A	10.1093/ve/vead008	N/A	N/A
POWV_NY19-71_BHK	BHK	Missing	NY	2019	Missing						X	X							Nextera	1351566	L2A-HM440559.1_pilon	1	10837	292681	10815	99.797	3450.47	37.7	255	PRJNA1011342	NY_C_71_2019_BHK1	SAMN45738109	NY_C_71_2019_BHK1_NX1	SRR31685274	N/A	10.1093/ve/vead008	N/A	N/A
POWV_NY19-802_BHK	BHK	Missing	NY	2019	Missing						X	X							Nextera	873342	L2A-HM440559.1_pilon	1	10837	324576	10836	99.9908	4142.14	37.6	255	PRJNA1011342	NY_SS_802_2019_BHK1	SAMN45738110	NY_SS_802_2019_BHK1_NX1	SRR31685273	N/A	10.1093/ve/vead008	N/A	N/A
POWV_MMC_001A	Tick	Wells	ME	2020	Fall								X					X	ClickSeq	6784921	L2A-HM440559.1_pilon	1	10837	105218	10793	99.594	1674.62	33.1	255	PRJNA1011342	ME_W_299.3_2020	SAMN37217358	ME_W_299.3_2020_CS1	SRR31643044	N/A	N/A	N/A	N/A
POWV_MMC_003C	Tick	Wells	ME	2020	Fall								X					X	ClickSeq	11138672	L2A-HM440559.1_pilon	1	10837	216485	10818	99.8247	3511.85	33.1	255	PRJNA1011342	ME_W_299.GdAD6.2.3_2020	SAMN37217359	ME_W_299.GdAD6.2.3_2020_CS1	SRR31643092	N/A	N/A	N/A	N/A
POWV_MMC_004D	Tick	Wells	ME	2020	Fall								X					X	ClickSeq	11142302	L2A-HM440559.1_pilon	1	10837	229531	10807	99.7232	3532.21	33.1	255	PRJNA1011342	ME_W_299.GrdAE6.3_2020	SAMN37217361	ME_W_299.GrdAE6.3_2020_CS1	SRR31643091	N/A	N/A	N/A	N/A
POWV_MMC_007G	Tick	Wells	ME	2020	Fall								X					X	ClickSeq	9580795	L2A-HM440559.1_pilon	1	10837	289408	10792	99.5848	4578.86	33.1	255	PRJNA1011342	ME_W_338.GdAC3.2.3_2020	SAMN37217365	ME_W_338.GdAC3.2.3_2020_CS1	SRR31643090	N/A	N/A	N/A	N/A
POWV_MMC_008H	Tick	Wells	ME	2020	Fall								X					X	ClickSeq	12062358	L2A-HM440559.1_pilon	1	10837	458243	10671	98.4682	7431.47	33.1	255	PRJNA1011342	ME_W_338.GdAC5.3_2020	SAMN37217366	ME_W_338.GdAC5.3_2020_CS1	SRR31643089	N/A	N/A	N/A	N/A
POWV_MMC_012L	Tick	Wells	ME	2020	Fall								X					X	ClickSeq	10749737	L2A-HM440559.1_pilon	1	10837	178956	10790	99.5663	2881.89	33.1	255	PRJNA1011342	ME_W_422.GdAB2.2.3_2020	SAMN37217373	ME_W_422.GdAB2.2.3_2020_CS1	SRR31643088	N/A	N/A	N/A	N/A
POWV_MMC_014N	Tick	Wells	ME	2020	Fall								X					X	ClickSeq	6088411	L2A-HM440559.1_pilon	1	10837	47983	10786	99.5294	764.852	33.1	255	PRJNA1011342	ME_W_422.3D_2020	SAMN37217372	ME_W_422.3D_2020_CS1	SRR31643086	N/A	N/A	N/A	N/A
POWV_MMC_015O	Tick	Wells	ME	2020	Fall								X					X	ClickSeq	8242632	L2A-HM440559.1_pilon	1	10837	117008	10837	100	1780.59	33.1	255	PRJNA1011342	ME_W_154.1.2020	SAMN37217363	ME_W_154.1.2020_CS1	SRR31643085	N/A	N/A	N/A	N/A
POWV_MMC_018R	Tick	Wells	ME	2020	Fall								X					X	ClickSeq	11974782	L2A-HM440559.1_pilon	1	10837	126019	10791	99.5755	1543.14	33.1	255	PRJNA1011342	ME_W_268.8.2020	SAMN37217370	ME_W_268.8.2020_CS1	SRR31643084	N/A	N/A	N/A	N/A
POWV_TUF_001A	Tick	Missing	MA	2020	Missing								X					X	ClickSeq	3311151	L2A-HM440559.1_pilon	1	10837	175678	10782	99.4925	2819.21	33.1	255	PRJNA1011342	MA_Ma_SM20.M26_2020	SAMN37217310	MA_Ma_SM20.M26_2020_CS1	SRR31643083	N/A	N/A	N/A	N/A
POWV_TUF_002B	Tick	Medfield	MA	2020	Missing								X					X	ClickSeq	13532214	L2A-HM440559.1_pilon	1	10839	319523	10839	100	5176.2	33.2	255	PRJNA1011342	MA_Me_MSH20.F85_2020	SAMN37217314	MA_Me_MSH20.F85_2020_CS1	SRR31643082	N/A	N/A	N/A	N/A
POWV_TUF_009I	Tick	SouthGrafton	MA	2020	Missing								X					X	ClickSeq	461307	HM440559_pilon	1	10837	90737	10793	99.594	1385.41	35.7	255	PRJNA1011342	MA_SG_Deer20.M9_2020	SAMN37217330	MA_SG_Deer20.M9_2020_CS1	SRR31643081	N/A	N/A	N/A	N/A
POWV_TUF_010J	Tick	Harvard	MA	2020	Missing								X					X	ClickSeq	8102740	HM440559_pilon	1	10837	464068	10800	99.6586	7096.84	35.8	255	PRJNA1011342	MA_H_Deer20.M29_2020	SAMN37217305	MA_H_Deer20.M29_2020_CS1	SRR31643080	N/A	N/A	N/A	N/A
POWV_TUF_011K	Tick	Glenburn	MA	2020	Missing								X					X	ClickSeq	9756088	L2A-HM440559.1_pilon	1	10837	197914	10792	99.5848	3053.53	33.1	255	PRJNA1011342	MA_G_Deer20.M52_2020	SAMN37217304	MA_G_Deer20.M52_2020_CS1	SRR31643079	N/A	N/A	N/A	N/A
POWV_TUF_012L	Tick	Bowdoinham	MA	2020	Missing								X					X	ClickSeq	7921774	L2A-HM440559.1_pilon	1	10837	101051	10792	99.5848	1587.16	33.2	255	PRJNA1011342	MA_B_Deer20.M90_2020	SAMN37217296	MA_B_Deer20.M90_2020_CS1	SRR31643078	N/A	N/A	N/A	N/A
POWV_TUF_013M	Tick	WestGray	MA	2020	Missing								X					X	ClickSeq	6016933	HM440559_pilon	1	10837	854484	10790	99.5663	13124.7	35.7	255	PRJNA1011342	MA_WG_Deer20.M105_2020	SAMN37217384	MA_WG_Deer20.M105_2020_CS1	SRR31643077	N/A	N/A	N/A	N/A

## Sheet: Table_S2
Table S2: Read lengths for all POWV reads
Read_Length	DH18-P61-g2_merged	MMC10_merged	MMC11_merged	MMC13_merged	MMC16_merged	MMC18_merged	MMC6_merged	MMC9_merged	PF3.003_merged	POWV_ME19-472_tick	POWV_MMC_001A	POWV_MMC_004D	POWV_MMC_006F	POWV_MMC_009I	POWV_MMC_013M	POWV_MMC_016P	POWV_NY19-250_tick	POWV_NY19-32_tick	POWV_NY19-339_tick	POWV_NY19-71_tick	POWV_NY19-802_tick	POWV_NY19-904_tick	POWV-TUF-001A	POWV-TUF-003C	DH18-P1020C10_merged	DH18-P52-B9_merged	MMC14_merged	MMC19_merged	MMC5_merged	MMC7_merged	MMC8_merged	PF3.017_merged	PF3.019_merged	POWV_MMC_002B	POWV_MMC_005E	POWV_MMC_007G	POWV_MMC_008H	POWV_MMC_012L	POWV_MMC_017Q	POWV_NJ19-10_tick	POWV_NJ19-48_tick	POWV_NJ19-56_tick	POWV_NY19-112_tick	POWV_NY19-435_tick	POWV-TUF-002B-merge	POWV-TUF-006F-merge	POWV-TUF-010J	POWV-TUF-012L-merge	DH18-D81-A1-A3_merged
1	0	0	0	0	0	0	0	0	0	0	0	0	0	0	0	0	0	0	0	0	0	0	0	0	0	0	0	0	0	0	0	0	0	0	0	0	0	0	0	0	0	0	0	0	0	0	0	0	0
2	0	0	0	0	0	0	0	0	0	0	0	0	0	0	0	0	0	0	0	0	0	0	0	0	0	0	0	0	0	0	0	0	0	0	0	0	0	0	0	0	0	0	0	0	0	0	0	0	0
3	0	0	0	0	0	0	0	0	0	0	0	0	0	0	0	0	0	0	0	0	0	0	0	0	0	0	0	0	0	0	0	0	0	0	0	0	0	0	0	0	0	0	0	0	0	0	0	0	0
4	0	0	0	0	0	0	0	0	0	0	0	0	0	0	0	0	0	0	0	0	0	0	0	0	0	0	0	0	0	0	0	0	0	0	0	0	0	0	0	0	0	0	0	0	0	0	0	0	0
5	0	0	0	0	0	0	0	0	0	0	0	0	0	0	0	0	0	0	0	0	0	0	0	0	0	0	0	0	0	0	0	0	0	0	0	0	0	0	0	0	0	0	0	0	0	0	0	0	0
6	0	0	0	0	0	0	0	0	0	0	0	0	0	0	0	0	0	0	0	0	0	0	0	0	0	0	0	0	0	0	0	0	0	0	0	0	0	0	0	0	0	0	0	0	0	0	0	0	0
7	0	0	0	0	0	0	0	0	0	0	0	0	0	0	0	0	0	0	0	0	0	0	0	0	0	0	0	0	0	0	0	0	0	0	0	0	0	0	0	0	0	0	0	0	0	0	0	0	0
8	0	0	0	0	0	0	0	0	0	0	0	0	0	0	0	0	0	0	0	0	0	0	0	0	0	0	0	0	0	0	0	0	0	0	0	0	0	0	0	0	0	0	0	0	0	0	0	0	0
9	0	0	0	0	0	0	0	0	0	0	0	0	0	0	0	0	0	0	0	0	0	0	0	0	0	0	0	0	0	0	0	0	0	0	0	0	0	0	0	0	0	0	0	0	0	0	0	0	0
10	0	0	0	0	0	0	0	0	0	0	0	0	0	0	0	0	0	0	0	0	0	0	0	0	0	0	0	0	0	0	0	0	0	0	0	0	0	0	0	0	0	0	0	0	0	0	0	0	0
11	0	0	0	0	0	0	0	0	0	0	0	0	0	0	0	0	0	0	0	0	0	0	0	0	0	0	0	0	0	0	0	0	0	0	0	0	0	0	0	0	0	0	0	0	0	0	0	0	0
12	0	0	0	0	0	0	0	0	0	0	0	0	0	0	0	0	0	0	0	0	0	0	0	0	0	0	0	0	0	0	0	0	0	0	0	0	0	0	0	0	0	0	0	0	0	0	0	0	0
13	0	0	0	0	0	0	0	0	0	0	0	0	0	0	0	0	0	0	0	0	0	0	0	0	0	0	0	0	0	0	0	0	0	0	0	0	0	0	0	0	0	0	0	0	0	0	0	0	0
14	0	0	0	0	0	0	0	0	0	0	0	0	0	0	0	0	0	0	0	0	0	0	0	0	0	0	0	0	0	0	0	0	0	0	0	0	0	0	0	0	0	0	0	0	0	0	0	0	0
15	0	0	0	0	0	0	0	0	0	0	0	0	0	0	0	0	0	0	0	0	0	0	0	0	0	0	0	0	0	0	0	0	0	0	0	0	0	0	0	0	0	0	0	0	0	0	0	0	0
16	0	0	0	0	0	0	0	0	0	0	0	0	0	0	0	0	0	0	0	0	0	0	0	0	0	0	0	0	0	0	0	0	0	0	0	0	0	0	0	0	0	0	0	0	0	0	0	0	0
17	0	0	0	0	0	0	0	0	0	0	0	0	0	0	0	0	0	0	0	0	0	0	0	0	0	0	0	0	0	0	0	0	0	0	0	0	0	0	0	0	0	0	0	0	0	0	0	0	0
18	0	0	0	0	0	0	0	0	0	0	0	0	0	0	0	0	0	0	0	0	0	0	0	0	0	0	0	0	0	0	0	0	0	0	0	0	0	0	0	0	0	0	0	0	0	0	0	0	0
19	0	0	0	0	0	0	0	0	0	0	0	0	0	0	0	0	0	0	0	0	0	0	0	0	0	0	0	0	0	0	0	0	0	0	0	0	0	0	0	0	0	0	0	0	0	0	0	0	0
20	0	0	0	0	0	0	0	0	0	0	0	0	0	0	0	0	0	0	0	0	0	0	0	0	0	0	0	0	0	0	0	0	0	0	0	0	0	0	0	0	0	0	0	0	0	0	0	0	0
21	0	0	0	0	0	0	0	0	0	0	0	0	0	0	0	0	0	0	0	0	0	0	0	0	0	0	0	0	0	0	0	0	0	0	0	0	0	0	0	0	0	0	0	0	0	0	0	0	0
22	0	0	0	0	0	0	0	0	0	0	0	0	0	0	0	0	0	0	0	0	0	0	0	0	0	0	0	0	0	0	0	0	0	0	0	0	0	0	0	0	0	0	0	0	0	0	0	0	0
23	0	0	0	0	0	0	0	0	0	0	0	0	0	0	0	0	0	0	0	0	0	0	0	0	0	0	0	0	0	0	0	0	0	0	0	0	0	0	0	0	0	0	0	0	0	0	0	0	0
24	0	0	0	0	0	0	0	0	0	0	0	0	0	0	0	0	0	0	0	0	0	0	0	0	0	0	0	0	0	0	0	0	0	0	0	0	0	0	0	0	0	0	0	0	0	0	0	0	0
25	0	0	0	0	0	0	0	0	0	0	4	4	1	1	0	0	0	0	0	0	0	0	0	0	0	0	0	0	0	0	0	0	0	0	0	11	1	10	2	0	6	0	0	0	0	0	0	0	0
26	0	0	0	0	0	0	0	0	0	0	4	7	0	1	0	2	0	0	0	0	0	0	0	0	0	0	0	0	0	0	0	0	0	0	8	5	0	8	1	0	17	0	0	0	0	0	0	0	0
27	0	0	0	0	0	0	0	0	0	0	3	1	0	4	0	0	0	0	0	0	0	0	0	0	0	0	0	0	0	0	0	0	0	0	0	9	0	3	0	0	6	0	0	0	0	0	0	0	0
28	0	0	0	0	0	0	0	0	0	0	7	5	2	0	0	0	0	0	0	0	0	0	0	0	0	0	0	0	0	0	0	0	0	0	0	3	3	2	3	0	9	0	0	0	0	0	0	0	0
29	0	0	0	0	0	0	0	0	0	0	1	1	0	0	0	1	0	0	0	0	0	0	0	0	0	0	0	0	0	0	0	0	0	0	1	3	0	7	0	0	2	0	0	0	0	0	0	0	0
30	0	0	0	0	0	0	0	0	0	0	1	4	2	0	0	1	0	0	0	0	0	0	0	0	0	0	0	0	0	0	0	0	0	0	1	38	1	0	3	0	8	0	0	0	0	0	0	0	0
31	2	41	6	32	16	141	2	0	0	11	8	37	4	32	0	7	1	0	0	1	12	0	0	0	0	0	13	31	1	2	5	0	0	0	0	53	3	7	10	3	124	2	0	0	0	0	0	0	0
32	1	27	5	25	14	156	1	7	0	5	9	11	1	3	1	26	2	0	0	0	11	0	0	0	0	0	11	24	4	6	9	0	0	0	0	8	1	59	17	4	121	2	1	1	1	0	0	0	1
33	2	39	7	17	11	160	3	3	0	4	19	28	3	5	1	51	3	1	0	2	18	0	0	0	0	0	22	16	6	1	9	0	0	0	4	35	4	29	17	2	132	3	3	1	1	0	0	0	3
34	0	34	5	26	7	168	5	6	0	10	12	27	5	3	0	11	4	0	0	0	16	0	0	0	0	0	10	20	4	1	11	0	0	2	15	15	8	25	16	0	151	2	1	1	0	0	0	0	0
35	1	47	10	42	12	216	3	7	0	18	20	19	7	11	0	35	7	1	0	0	19	0	0	0	1	0	14	15	4	6	16	0	0	0	6	72	12	24	24	1	204	7	1	3	0	0	1	5	2
36	3	81	28	52	17	276	4	8	0	24	33	122	4	2	0	18	3	1	0	1	22	0	0	0	0	0	18	30	8	4	20	0	0	1	0	56	20	10	19	10	240	1	1	3	0	0	3	6	2
37	3	104	25	72	24	410	3	16	0	15	43	35	10	22	1	14	5	2	0	0	31	0	0	0	1	0	34	48	17	12	19	0	0	0	9	28	8	51	45	4	378	6	2	3	0	4	2	8	2
38	0	92	26	72	26	425	9	6	0	23	24	89	13	2	1	18	5	0	2	0	39	1	0	0	1	0	34	50	7	12	24	0	0	0	2	21	18	24	8	11	393	3	5	6	0	0	3	8	2
39	0	113	29	77	28	556	4	14	0	15	16	77	18	7	2	54	9	2	0	4	52	0	0	0	1	0	33	67	10	11	36	0	0	0	28	56	20	24	81	10	368	3	7	6	0	0	1	5	3
40	3	110	34	73	40	508	6	14	0	17	48	38	8	0	2	23	2	1	0	0	43	0	0	0	0	0	36	57	6	19	34	0	0	3	9	54	25	11	34	7	359	3	6	6	1	1	5	10	5
41	2	125	19	80	22	535	8	17	0	17	27	49	5	53	1	26	4	0	0	1	48	0	1	0	0	0	41	73	13	10	18	0	0	0	9	78	21	25	26	8	397	7	4	5	0	0	4	13	5
42	3	99	17	78	28	512	3	23	0	18	37	42	15	24	0	21	2	2	0	0	35	0	0	0	0	0	44	50	13	10	20	0	0	1	3	22	40	15	50	8	370	6	0	7	0	1	4	3	5
43	2	99	33	82	33	457	8	9	0	19	17	59	50	7	3	80	3	0	1	1	41	0	0	0	1	0	31	56	5	18	23	0	0	4	20	30	25	58	85	15	370	10	4	4	0	1	8	8	4
44	3	88	34	72	41	536	7	15	0	27	12	36	24	9	3	17	3	3	2	3	51	0	0	0	0	0	37	60	10	11	29	0	0	0	5	34	22	38	49	14	375	13	1	2	1	0	6	7	4
45	2	104	15	88	32	571	6	23	0	29	17	69	33	5	1	16	4	2	0	1	43	0	0	0	0	0	43	76	15	13	26	0	0	2	4	47	17	22	27	7	410	8	6	4	0	0	3	8	2
46	0	117	36	112	37	598	19	19	0	37	24	72	28	12	0	41	8	2	1	3	51	0	0	0	0	0	44	88	13	19	36	0	0	1	5	43	29	20	42	13	468	14	4	8	0	1	1	12	9
47	1	139	25	120	45	747	11	13	0	36	33	78	7	24	5	37	3	7	0	0	64	0	1	0	0	0	45	91	21	10	33	0	0	0	14	103	27	35	49	12	488	15	5	13	0	2	4	15	4
48	4	141	32	94	21	632	4	18	0	22	28	76	9	27	1	58	8	1	1	2	49	0	1	0	0	0	35	85	18	7	35	0	0	1	7	58	28	14	60	15	505	10	7	5	0	0	3	18	3
49	3	143	32	83	34	710	5	23	0	26	29	62	20	10	1	49	3	4	1	2	59	1	0	0	1	0	45	71	12	7	32	0	0	0	4	69	33	31	22	7	492	3	6	7	1	0	3	25	4
50	4	117	34	104	19	680	15	16	0	37	39	62	12	12	5	31	9	2	0	1	53	0	0	0	1	0	34	78	15	14	47	0	0	2	9	67	32	24	29	9	449	5	6	4	2	2	7	23	5
51	2	122	34	103	34	676	8	12	0	29	30	74	16	16	6	30	4	1	0	1	62	0	0	0	0	0	43	91	15	13	47	0	0	0	6	69	22	70	46	15	507	4	7	8	0	0	7	21	4
52	2	124	20	92	20	709	5	13	0	35	30	46	14	16	10	21	6	5	1	1	51	0	0	0	0	0	44	76	12	10	35	0	0	0	25	72	42	42	83	20	548	6	10	7	0	0	4	15	6
53	3	130	33	83	37	669	10	16	0	47	53	78	16	13	5	23	1	6	0	2	56	0	0	0	0	0	43	83	11	17	25	0	0	1	5	47	30	16	41	18	462	18	5	7	1	0	8	17	4
54	1	102	27	97	21	676	8	17	0	37	33	102	24	11	2	55	8	0	0	0	51	0	0	0	0	0	39	83	17	13	31	0	0	0	6	71	55	22	33	16	504	11	8	6	1	0	9	20	9
55	3	136	28	101	37	729	7	19	0	42	25	58	17	6	1	56	15	2	0	4	69	0	3	0	0	0	36	81	15	15	35	0	0	0	16	106	44	39	41	21	531	12	10	8	0	1	14	12	2
56	5	128	31	94	33	778	11	17	0	39	28	80	31	7	8	71	7	11	1	2	50	0	0	0	1	0	47	85	12	12	34	0	0	4	9	59	42	37	97	13	612	14	5	7	0	2	8	31	7
57	2	134	52	104	37	754	11	24	0	42	39	111	19	12	3	54	10	3	0	4	72	0	1	1	1	0	55	100	17	22	26	0	0	2	11	81	30	85	42	29	567	7	8	11	2	0	9	25	11
58	5	146	37	104	29	799	7	23	0	41	71	88	33	16	4	64	9	5	0	1	71	0	0	0	2	0	45	86	9	13	28	0	0	0	5	65	29	38	93	18	613	11	6	6	1	0	5	24	4
59	5	149	42	114	26	923	14	18	0	39	60	115	47	26	5	63	11	3	0	1	64	0	0	0	2	0	50	93	16	13	57	0	0	3	10	78	33	51	128	38	628	14	7	7	6	0	16	43	9
60	4	156	32	124	30	808	14	29	0	70	35	87	21	17	5	86	9	8	0	1	68	1	0	0	0	0	43	109	12	11	32	0	0	3	17	68	27	40	72	23	660	12	9	8	3	2	9	42	6
61	1	161	37	111	29	826	12	22	0	37	59	135	18	22	2	48	10	7	1	3	76	0	2	0	0	0	47	92	17	17	38	0	0	0	18	78	35	112	72	17	707	9	7	9	0	1	24	35	4
62	4	150	41	118	44	858	14	22	0	38	54	174	42	21	6	165	14	6	1	2	87	0	0	0	1	0	40	101	11	16	43	0	1	3	10	97	34	121	59	20	674	20	7	9	1	0	8	22	8
63	2	138	37	110	35	762	9	24	0	51	62	93	84	21	1	66	15	6	2	2	77	0	1	0	0	0	54	84	13	9	36	0	0	1	8	103	34	61	58	16	607	16	12	10	2	2	8	20	4
64	4	161	24	95	21	835	15	21	0	58	39	100	46	17	4	91	18	7	0	4	85	0	0	0	0	0	37	86	23	16	29	0	0	0	5	63	21	59	76	18	737	15	8	7	1	0	7	24	13
65	5	128	31	116	53	916	8	28	0	62	49	157	46	18	4	103	14	11	1	3	80	0	0	0	0	0	40	125	11	10	27	0	0	0	14	87	28	37	84	15	736	12	11	9	1	0	11	27	4
66	2	150	47	114	42	955	14	34	0	53	70	127	39	30	4	106	15	8	1	2	76	1	1	0	0	0	51	131	19	16	43	0	0	45	8	125	49	42	54	21	770	20	8	16	0	1	11	16	7
67	4	142	42	127	41	904	7	35	0	63	79	181	30	23	7	98	12	7	1	1	94	0	0	0	0	1	47	110	16	32	37	0	0	0	13	135	43	69	55	21	787	12	16	11	2	1	14	32	5
68	3	144	41	131	20	938	9	17	0	59	121	120	28	22	11	72	15	14	2	4	103	0	1	0	1	0	52	112	23	26	34	0	1	3	18	101	48	52	92	37	805	21	15	13	0	1	18	23	14
69	7	168	57	148	42	1056	14	21	0	46	60	156	27	21	3	103	17	9	0	9	88	0	0	0	2	0	49	100	19	16	49	0	0	3	15	131	54	61	78	29	839	12	19	10	1	1	8	35	7
70	5	176	40	120	39	966	13	25	0	88	59	127	17	25	4	115	16	14	0	6	93	1	1	0	0	0	33	117	16	24	35	0	0	2	27	112	72	77	149	31	899	18	18	13	0	2	16	50	13
71	4	126	35	132	43	1043	10	30	0	100	63	132	44	35	2	87	17	9	1	3	89	0	2	0	4	0	47	111	22	21	60	0	0	2	28	128	78	84	152	30	876	17	12	8	0	2	14	63	11
72	9	139	43	106	31	996	12	19	0	86	100	176	44	26	5	100	20	14	0	2	105	0	2	0	0	0	40	115	13	28	38	0	0	1	21	229	82	89	92	34	918	12	21	15	2	3	11	35	7
73	6	147	66	123	30	1020	17	19	0	81	60	159	28	21	1	129	13	4	0	12	105	0	3	0	3	0	45	108	21	31	45	0	0	2	15	187	53	109	126	34	1006	13	9	16	4	4	27	25	8
74	3	167	43	117	19	1012	7	19	0	88	81	202	79	27	11	125	23	10	0	3	100	1	2	0	1	0	54	103	7	28	39	0	0	6	30	165	44	79	102	43	986	25	17	15	0	1	20	38	5
75	5	162	44	97	31	1174	6	27	0	97	70	148	28	58	4	133	15	12	0	6	99	0	0	0	2	0	44	123	27	20	47	0	0	6	17	174	54	85	110	50	1044	30	23	18	4	0	40	32	5
76	6	162	47	108	35	1014	18	29	0	66	59	157	60	14	19	148	20	16	0	5	94	0	1	0	4	0	29	128	19	26	39	0	0	3	35	120	59	113	120	41	1015	21	15	11	4	0	16	35	15
77	6	152	46	111	33	1212	11	30	0	133	112	157	40	23	7	149	31	9	1	13	116	0	6	0	1	0	46	112	18	23	47	0	0	5	24	189	114	96	149	28	1164	49	19	20	0	1	21	31	9
78	5	149	68	145	43	1172	18	29	0	109	105	219	58	43	9	167	18	18	2	6	110	0	1	0	2	0	50	147	17	30	66	0	0	6	71	172	74	96	147	30	1254	15	20	22	1	2	22	58	11
79	7	138	57	122	30	1258	18	29	0	127	98	311	54	41	8	165	16	12	2	7	104	0	1	0	4	1	59	125	17	28	62	0	0	2	21	191	67	116	118	27	1180	24	25	21	0	0	17	38	8
80	9	163	66	121	35	1191	12	30	0	117	127	242	60	51	23	150	29	12	0	4	109	0	5	0	0	0	42	169	30	32	64	0	0	5	33	190	98	119	95	38	1256	30	30	24	5	0	18	45	10
81	1	150	59	155	18	1126	14	28	0	107	92	198	97	50	23	145	26	13	2	3	115	1	1	0	0	0	52	128	22	34	71	0	0	5	26	212	66	87	138	39	1215	34	35	32	1	6	35	62	8
82	6	180	49	147	29	1252	10	37	0	108	92	325	71	34	11	193	38	17	3	10	114	4	1	0	2	0	46	122	31	35	51	0	0	0	25	232	111	127	143	72	1287	26	23	29	2	1	28	61	9
83	8	164	61	117	46	1279	12	38	0	121	108	327	88	59	8	168	43	13	1	8	123	0	1	0	5	0	68	132	25	24	54	0	0	2	33	280	116	100	132	72	1488	40	33	26	7	2	27	32	12
84	13	180	53	143	30	1181	9	37	0	126	91	334	61	70	29	212	25	16	0	4	123	0	1	0	1	0	57	123	18	25	62	0	1	1	63	186	89	153	165	47	1422	32	34	24	6	0	36	39	8
85	5	160	48	144	29	1239	22	35	0	145	71	283	71	26	19	169	22	16	3	14	117	1	2	0	2	0	63	138	17	28	47	0	0	3	29	213	100	115	116	66	1537	32	33	20	5	0	24	42	13
86	6	153	61	118	24	1266	21	36	0	129	107	250	54	52	10	275	41	29	1	10	130	0	1	0	2	1	51	157	29	27	45	0	0	4	50	232	115	154	129	57	1427	21	35	34	8	4	35	28	11
87	7	166	56	123	27	1245	11	36	0	141	124	305	99	60	21	240	41	17	1	6	120	0	3	0	2	0	52	114	31	42	45	0	0	5	40	251	90	155	128	49	1509	27	33	29	2	2	41	38	9
88	7	174	56	116	40	1336	17	47	0	184	131	388	72	45	18	169	53	20	1	11	153	0	4	0	2	0	56	157	21	39	78	0	0	6	47	271	159	179	201	41	1706	56	33	26	5	1	39	41	10
89	4	163	62	178	17	1132	17	40	0	167	103	333	101	48	19	200	36	14	4	8	117	0	3	0	3	0	77	139	36	48	62	0	0	7	49	360	121	175	107	54	1591	53	30	35	5	2	29	37	10
90	9	174	80	184	27	1438	14	48	0	165	171	410	86	48	11	162	59	18	2	14	141	0	2	0	2	0	79	147	26	35	52	0	1	2	49	362	125	288	187	68	1945	40	42	26	1	0	38	59	5
91	8	183	55	138	29	1327	14	34	0	172	141	293	104	42	24	230	48	16	3	11	147	1	2	0	2	0	51	145	19	27	59	0	1	7	107	399	156	203	204	76	1765	45	48	33	3	1	39	65	12
92	8	166	64	156	25	1460	14	35	0	167	169	402	58	73	33	265	58	18	1	13	175	1	4	0	3	0	63	193	33	38	59	0	1	8	69	255	149	170	208	59	1953	60	37	36	2	4	41	64	13
93	5	167	67	175	25	1403	12	40	0	154	135	385	102	93	12	222	43	19	3	11	134	0	3	0	1	0	62	187	25	31	78	0	0	3	56	354	151	175	170	52	1854	38	47	29	5	7	36	53	16
94	10	185	58	138	36	1338	17	32	0	208	126	447	94	61	5	209	52	25	2	10	137	1	0	0	5	0	41	136	17	25	62	0	0	6	45	283	107	198	201	82	1966	29	48	44	4	0	33	61	8
95	10	187	81	133	29	1280	19	29	0	185	108	345	108	90	22	233	53	31	2	17	157	1	3	0	0	0	53	160	19	30	58	0	0	8	49	281	117	175	207	61	2038	50	27	33	1	0	29	61	13
96	9	162	41	146	25	1348	21	38	0	204	168	326	62	59	17	293	41	24	2	7	141	0	3	0	2	0	40	180	23	25	54	0	0	2	63	391	157	206	208	56	2063	63	39	50	3	1	28	45	7
97	6	165	54	197	29	1380	19	26	0	240	145	418	104	84	12	209	47	27	3	13	146	1	4	0	5	0	42	179	27	33	62	0	0	8	46	327	196	178	217	86	2202	50	48	45	3	0	27	52	6
98	8	172	79	160	41	1448	25	33	0	226	170	464	106	98	42	259	54	21	4	19	151	2	6	0	4	0	43	136	21	40	56	0	0	13	71	356	158	207	227	89	2324	70	61	39	6	1	50	42	14
99	5	178	86	133	28	1392	12	34	0	180	188	406	108	106	28	276	48	22	2	15	144	0	7	0	4	0	38	183	30	45	62	0	0	7	65	312	204	320	232	52	2305	43	67	42	4	2	51	56	12
100	15	91241	62502	112216	3431	492488	11039	36163	0	208	168	457	145	61	21	289	68	33	3	11	162	2	7	0	0	0	34613	84203	20160	27644	42021	0	0	2	68	388	164	239	253	103	2544	75	63	44	1	1	39	47	9
101	7	144	55	150	30	1403	13	32	0	36300	76149	123146	30072	19718	1952	59371	75	32	4	15	149	4	10	0	0	0	70	182	25	38	74	0	0	2726	12839	117267	43608	61398	47287	6705	499859	3685	72	54	5	4	39	44	8
102	7	200	77	150	19	1680	10	59	0	281	216	598	98	96	23	289	63	42	3	19	158	1	8	0	2	0	51	175	24	43	73	0	0	12	113	491	215	324	395	97	2560	62	78	72	8	2	39	69	21
103	6	204	76	177	26	1563	13	27	0	200	250	495	140	136	21	332	79	41	5	13	178	0	5	0	2	0	52	216	33	38	65	0	0	18	58	533	234	287	318	109	2815	42	82	53	4	0	47	75	14
104	2	182	77	124	17	1463	8	52	0	261	214	529	150	128	35	343	82	27	5	21	144	0	9	1	2	2	51	181	39	49	80	0	1	22	63	444	247	281	282	63	2638	77	66	51	1	2	41	69	13
105	8	198	78	168	27	1538	15	27	0	273	222	651	119	84	53	390	79	24	0	24	161	2	6	0	5	0	53	191	25	40	75	0	0	5	57	495	241	303	282	67	2758	38	82	66	6	0	47	60	12
106	10	157	67	150	24	1575	7	59	0	289	287	521	131	75	20	336	93	27	6	24	167	0	2	0	1	0	44	186	22	43	88	0	2	9	72	540	205	301	324	52	2848	76	85	58	2	0	58	74	11
107	9	184	85	135	28	1447	12	41	0	261	220	564	136	87	17	314	66	34	1	5	154	1	4	0	1	0	49	183	37	33	64	0	0	1	60	564	208	429	248	88	2761	59	71	46	2	3	37	55	15
108	8	201	75	143	30	1648	24	46	0	222	212	597	171	142	25	481	79	38	4	23	191	2	1	0	4	0	60	213	31	32	86	0	0	8	66	599	242	253	374	103	2904	63	76	54	8	1	43	56	20
109	5	156	68	147	25	1528	18	37	0	235	257	649	145	108	17	339	78	39	6	17	152	1	1	0	2	0	43	190	21	42	60	0	0	12	85	491	263	342	372	123	2834	40	90	57	12	3	46	54	13
110	9	202	73	199	37	1537	13	56	0	392	241	626	134	129	31	575	88	49	5	30	177	0	3	0	2	0	49	253	30	38	80	0	0	10	83	565	307	355	445	109	3401	54	86	89	15	3	56	59	18
111	12	195	81	151	22	1576	16	51	0	408	347	576	165	145	20	460	87	42	4	26	184	2	7	0	6	0	84	201	37	55	83	0	0	8	162	606	246	344	380	103	3345	137	92	75	8	4	79	70	10
112	6	208	85	166	17	1758	16	57	0	370	311	864	249	209	33	342	93	39	9	23	190	3	3	0	4	0	66	199	37	73	90	0	1	19	92	783	287	394	269	106	3432	96	94	80	3	9	63	52	11
113	16	195	86	168	25	1671	14	48	0	307	299	842	184	137	19	475	93	41	2	31	186	0	12	2	2	0	59	187	25	43	77	0	2	23	83	690	284	440	491	132	3623	49	101	75	6	4	64	62	16
114	7	165	78	174	29	1568	13	48	0	343	316	746	239	177	14	339	105	35	4	26	194	1	9	0	3	0	61	244	25	43	80	0	0	9	96	782	319	413	342	115	3590	77	100	78	3	0	64	81	19
115	6	204	65	178	24	1588	24	63	0	361	212	770	201	155	18	406	110	39	2	28	196	2	2	0	1	0	63	241	35	41	96	0	0	6	67	612	287	348	363	138	3502	109	114	77	4	5	79	53	9
116	17	193	86	143	28	1577	19	58	0	348	298	708	188	179	22	469	127	52	3	24	162	1	1	0	3	0	53	229	32	54	97	0	0	10	138	697	380	519	475	122	3493	53	108	100	5	4	55	82	21
117	9	217	54	164	31	1714	17	47	0	372	381	721	170	122	28	351	98	37	7	27	179	1	10	0	3	0	73	216	29	47	86	0	0	24	146	641	324	372	400	139	3818	105	102	71	9	2	52	56	16
118	11	195	90	179	28	1716	19	51	0	328	419	869	252	87	23	675	128	37	5	29	198	3	15	0	2	0	46	154	18	53	82	0	0	26	119	832	397	387	454	93	3994	104	121	92	10	5	122	63	20
119	15	200	89	197	19	1631	17	54	0	361	399	828	214	187	17	486	139	44	3	31	203	1	9	0	5	0	52	221	28	52	68	0	0	23	90	811	321	444	446	154	3933	89	109	101	7	1	95	47	14
120	13	200	97	211	28	1903	19	38	0	381	414	835	274	239	28	629	125	59	3	24	221	2	6	0	7	0	69	221	34	67	110	0	0	24	150	1120	364	548	475	96	4432	136	149	110	10	8	77	58	15
121	17	212	89	185	29	1797	18	53	0	334	441	1084	191	171	38	436	149	61	7	31	239	3	5	0	3	0	54	264	30	65	83	0	0	21	138	946	440	396	489	224	4386	50	139	103	2	2	106	64	18
122	13	191	93	155	22	1873	28	82	0	495	448	1116	192	201	49	757	143	77	3	29	232	6	15	0	2	1	73	231	46	50	82	0	1	18	112	815	433	515	548	160	4361	133	129	93	10	8	86	40	14
123	10	231	90	213	26	1850	17	66	0	389	432	1096	236	202	27	629	135	64	4	19	261	0	11	3	2	0	63	229	39	47	85	0	1	26	192	1010	424	575	478	172	4399	119	122	97	8	8	118	82	21
124	16	189	88	155	27	1675	14	75	0	453	353	1101	237	225	44	573	125	52	2	27	224	2	11	0	6	0	85	222	35	72	109	0	0	12	130	1031	340	576	259	111	4330	188	138	109	5	3	101	52	15
125	14	226	108	214	12	1781	15	49	0	395	628	1293	272	280	23	935	151	56	9	39	217	3	11	0	5	0	82	209	35	55	80	0	1	24	97	951	410	585	595	156	4398	152	124	101	12	5	104	47	21
126	13	204	70	193	35	1609	9	68	0	507	375	1010	274	88	45	468	153	55	5	34	233	1	11	1	3	0	76	249	21	67	77	0	0	13	71	991	353	449	481	177	4002	78	142	115	3	2	74	45	17
127	14	207	93	174	19	1656	31	40	0	474	491	1239	266	276	49	787	146	67	8	38	241	5	11	0	6	0	89	203	28	54	75	0	0	16	175	1098	397	495	722	143	4526	96	156	87	3	8	101	63	19
128	6	214	101	156	21	1721	22	59	0	471	484	977	256	177	32	508	178	69	9	36	262	1	0	0	2	0	60	247	24	39	77	0	0	18	160	1187	406	655	372	156	4813	105	181	106	8	3	82	49	18
129	19	182	96	214	35	1866	25	69	0	473	566	1250	325	236	68	459	178	62	4	46	198	1	6	0	3	0	63	261	34	61	73	0	1	19	191	1124	445	660	474	117	4900	172	169	118	11	2	111	84	17
130	14	220	84	207	30	1859	17	72	0	560	526	1297	304	298	38	585	166	70	12	35	229	2	12	0	3	0	64	243	32	67	80	0	0	22	133	1283	440	714	484	197	4978	126	156	140	12	3	145	75	17
131	15	204	105	173	19	1937	26	68	0	485	502	1382	372	299	90	741	163	60	6	50	255	4	18	1	3	0	83	232	46	74	94	0	0	20	147	1178	520	708	513	150	5287	127	198	125	12	6	83	79	21
132	9	196	108	176	16	1796	18	64	0	465	544	1162	280	225	14	852	136	74	2	41	224	0	2	0	7	0	68	188	25	40	81	0	0	38	83	1277	461	682	540	157	4799	152	192	126	7	7	78	67	14
133	17	212	78	183	31	1753	17	76	0	427	537	1348	240	224	89	642	188	83	11	43	230	2	8	0	7	0	57	282	37	57	77	0	0	44	180	1208	486	656	500	105	4962	49	185	132	1	4	81	63	26
134	19	227	85	177	27	1926	20	55	0	521	554	1214	289	201	55	613	211	65	9	44	225	4	11	1	2	0	54	332	37	53	90	0	0	1	198	1030	411	789	625	184	5169	97	177	139	6	2	122	87	16
135	12	267	98	195	15	1842	37	62	0	581	629	1485	266	306	10	745	175	83	14	40	265	6	13	0	4	0	75	218	40	89	114	0	0	33	153	1518	412	682	496	136	5223	163	172	152	5	5	109	73	27
136	16	242	124	196	29	1884	23	64	0	590	509	1539	298	196	58	720	182	83	11	47	272	3	18	1	5	0	64	310	37	66	113	0	0	16	156	1177	597	782	537	165	5346	98	186	156	9	8	105	53	22
137	17	225	107	195	12	1912	21	37	0	487	559	1274	271	249	34	734	204	83	6	41	263	5	14	0	6	0	56	257	36	55	78	0	1	19	127	1290	492	572	473	134	5265	102	228	143	6	3	104	47	20
138	13	230	93	202	19	1834	11	63	0	564	674	1326	420	218	61	744	171	81	9	42	261	1	11	0	0	0	74	286	39	52	106	0	1	9	171	1307	536	750	557	154	5780	88	227	173	18	3	83	89	10
139	16	216	104	165	22	1851	23	59	0	492	517	1420	298	231	21	609	185	76	16	27	251	3	17	0	4	0	68	323	35	72	86	0	0	99	194	1155	422	803	585	155	5191	167	195	135	3	6	106	46	22
140	13	211	81	190	36	1780	12	65	0	485	686	1474	351	167	83	559	203	74	16	51	290	1	9	1	3	0	55	264	27	41	100	0	0	28	184	1321	493	884	559	162	5409	132	199	150	13	6	125	52	18
141	12	248	80	203	22	1983	18	67	0	468	670	1692	403	261	34	780	210	70	15	56	291	5	3	1	4	0	51	287	28	60	90	0	0	15	177	1385	590	765	436	162	5967	89	251	167	9	5	94	39	15
142	13	248	85	213	31	2112	17	59	0	646	672	1825	317	248	23	812	217	91	12	56	280	4	12	0	8	1	54	252	50	67	93	0	0	23	208	1650	480	906	677	125	6138	136	255	168	10	2	114	61	18
143	20	250	117	192	16	1848	22	74	0	760	866	1794	571	240	48	865	193	95	10	55	331	9	8	2	10	0	76	239	30	69	133	0	1	63	227	1434	458	800	518	136	6028	107	257	171	6	4	143	72	23
144	21	207	106	174	23	1857	17	56	0	675	663	1552	336	281	15	732	221	90	9	58	272	4	25	1	2	0	88	307	29	94	74	0	2	4	239	1570	476	746	679	257	5606	152	218	168	9	9	155	43	19
145	14	249	124	215	17	1719	25	97	0	505	612	1675	498	279	35	501	184	84	16	55	264	4	13	0	5	0	64	259	39	49	98	0	1	64	226	1662	607	878	484	162	5529	128	260	185	7	2	155	86	18
146	19	223	114	152	20	1854	16	62	0	501	789	1481	568	325	71	583	208	83	21	41	287	3	8	3	5	0	77	323	34	51	81	0	1	27	270	1731	666	832	490	210	5622	107	252	155	7	12	203	121	23
147	18	198	109	190	31	1929	26	56	0	514	787	1518	326	474	0	500	216	103	8	50	287	4	17	0	5	0	65	276	45	82	128	0	1	22	130	1424	585	704	759	240	5535	58	225	186	34	16	244	74	14
148	19	261	128	195	21	1918	33	71	0	627	756	2055	359	309	50	642	248	82	10	75	270	6	41	3	3	0	56	254	36	102	101	0	0	25	285	1432	489	971	418	205	6085	140	291	197	88	51	656	174	19
149	14	211	81	209	22	1930	19	69	0	546	874	1813	362	228	56	879	193	82	14	55	319	2	106	2	10	0	61	248	30	58	111	0	1	14	177	1822	695	1062	690	228	5967	180	257	173	315	143	1432	285	16
150	7969	202	108	197	25	1903	14	69	31	607	669	1478	420	311	36	810	190	76	10	42	293	5	334	14	3123	21	64	311	55	51	100	67	808	13	232	1475	504	748	577	257	5993	119	244	204	1339	518	5900	1204	3876
151	19	220	86	192	22	1771	24	62	0	698	675	1679	344	319	31	759	7451	2682	3483	2674	15349	444	785	76	4	0	77	287	25	66	106	0	0	0	258	1456	602	861	833	109	5895	93	21642	15138	3278	1209	14595	2950	20
152	21	270	125	263	22	2115	20	72	0	710	808	1852	548	406	102	775	245	112	13	63	324	8	22	0	3	0	93	307	47	129	107	1	0	9	335	1694	595	816	861	268	6610	126	332	199	5	2	116	66	22
153	20	256	143	223	19	2164	28	72	0	700	802	1903	479	287	93	1048	269	108	17	65	322	4	18	2	7	0	95	345	64	72	139	0	0	100	221	1867	529	1138	619	210	6509	118	317	201	11	12	144	74	29
154	17	191	104	176	15	1831	14	74	0	539	887	1957	549	379	22	1046	232	72	9	57	293	0	38	0	6	0	67	310	40	87	103	0	1	45	209	1483	604	1158	553	97	6334	107	265	196	8	8	179	66	22
155	16	259	114	217	26	2211	23	77	0	684	904	1938	455	261	73	942	251	103	23	85	377	1	18	3	4	0	76	382	57	80	109	1	1	99	183	1750	718	1154	664	116	7446	66	333	208	10	6	129	92	24
156	20	270	105	210	17	1944	30	80	0	725	800	2073	362	433	60	853	217	92	16	60	316	2	4	0	7	0	61	342	57	74	82	1	1	2	254	1920	630	1004	593	265	6487	136	297	186	18	10	206	74	19
157	24	260	131	231	27	2131	19	84	0	608	845	2236	491	446	103	902	251	99	18	55	296	3	13	3	1	0	97	308	64	92	104	0	0	48	152	1485	676	1232	840	143	7034	59	302	264	11	3	168	91	20
158	20	233	107	213	16	2085	16	69	1	488	917	1684	491	330	49	764	226	110	12	53	314	6	7	0	9	0	62	344	38	82	81	1	1	29	257	2247	513	828	452	155	6415	127	323	195	11	11	81	64	20
159	16	290	116	190	31	2117	32	77	0	656	988	1886	460	407	75	706	288	94	21	51	299	4	16	3	4	0	78	354	45	62	140	0	1	17	270	1783	658	898	574	161	6926	83	277	238	11	16	236	44	22
160	15	236	124	242	24	1979	14	90	0	655	944	1885	436	245	13	659	214	84	10	68	303	4	25	1	3	1	82	331	54	81	134	0	0	43	339	2074	417	1043	527	162	6531	118	279	228	16	5	136	59	15
161	29	272	128	227	17	1831	32	90	0	596	941	1940	509	278	71	1081	233	82	20	60	335	5	25	0	4	0	68	289	40	70	83	0	1	83	228	1630	704	1180	631	94	6348	128	301	218	8	10	122	39	15
162	22	260	91	232	30	2093	17	89	0	649	1078	2039	500	309	89	675	268	91	14	55	311	5	5	1	1	0	86	323	57	94	115	0	0	79	234	2265	683	1026	623	325	6713	49	351	220	18	12	169	45	24
163	26	284	145	202	13	2183	22	90	0	742	1088	2108	528	357	42	677	291	118	14	66	349	5	11	0	6	0	75	365	39	72	119	0	1	2	96	1838	670	1287	792	136	6847	130	333	227	20	11	135	58	20
164	15	260	141	240	11	2096	29	88	0	597	1132	2313	451	398	80	773	242	91	23	51	309	6	27	0	8	0	71	332	65	91	115	0	0	24	124	1807	483	906	879	245	6497	109	321	234	7	15	192	57	23
165	29	270	104	228	16	2009	36	84	0	857	1028	2388	519	351	14	537	246	109	19	54	335	6	8	0	3	0	76	363	54	80	137	0	0	11	283	1868	784	887	604	220	6596	138	294	225	17	10	168	71	22
166	18	228	113	216	16	1946	14	90	0	655	941	2136	600	494	5	958	243	83	21	71	349	7	24	0	5	0	89	378	54	93	128	0	1	32	296	1719	543	844	601	137	6435	137	317	203	8	4	162	66	19
167	18	257	116	213	22	1876	19	82	0	756	975	2068	625	417	76	878	256	101	19	66	324	2	25	1	5	1	76	319	50	71	116	0	1	16	260	2161	661	1098	449	146	6932	159	352	235	14	9	168	47	23
168	16	228	119	261	26	2048	29	76	0	917	848	1993	532	533	15	532	232	87	18	73	296	4	20	0	9	0	81	306	69	99	123	0	0	61	295	1855	939	1158	530	170	6401	140	305	246	13	11	194	71	16
169	18	268	161	234	25	2103	28	106	1	621	786	2261	435	308	14	604	249	89	22	73	339	4	5	2	9	0	99	339	38	86	123	0	0	63	205	2260	599	1002	573	167	6517	78	337	233	11	8	135	60	11
170	19	0	0	0	0	0	0	0	0	555	1031	2042	540	526	38	774	264	79	16	79	331	1	12	0	8	0	0	0	0	0	0	0	0	12	232	2218	683	1348	552	234	6955	44	360	245	18	13	149	62	27
171	29	0	0	0	0	0	0	0	0	681	879	2069	588	268	26	700	254	108	22	51	325	3	22	0	3	0	0	0	0	0	0	0	0	35	296	1956	645	1157	782	272	6480	217	341	229	21	7	157	46	23
172	20	0	0	0	0	0	0	0	0	0	0	0	0	0	0	0	309	109	18	60	308	2	23	1	8	0	0	0	0	0	0	1	1	0	0	0	0	0	0	0	0	0	359	242	20	18	192	56	25
173	14	0	0	0	0	0	0	0	0	0	0	0	0	0	0	0	211	99	19	81	344	5	14	0	10	1	0	0	0	0	0	0	0	0	0	0	0	0	0	0	0	0	375	281	32	11	192	76	20
174	25	0	0	0	0	0	0	0	0	0	0	0	0	0	0	0	234	90	14	66	315	8	13	5	8	0	0	0	0	0	0	0	0	0	0	0	0	0	0	0	0	0	339	233	20	10	199	60	17
175	18	0	0	0	0	0	0	0	0	0	0	0	0	0	0	0	289	96	18	69	338	4	14	0	6	0	0	0	0	0	0	0	0	0	0	0	0	0	0	0	0	0	407	246	24	10	251	105	22
176	22	0	0	0	0	0	0	0	0	0	0	0	0	0	0	0	291	89	16	60	325	3	0	9	10	0	0	0	0	0	0	2	0	0	0	0	0	0	0	0	0	0	348	267	7	18	180	46	19
177	22	0	0	0	0	0	0	0	0	0	0	0	0	0	0	0	299	107	20	67	348	5	15	3	4	0	0	0	0	0	0	0	1	0	0	0	0	0	0	0	0	0	366	262	16	9	187	58	17
178	40	0	0	0	0	0	0	0	0	0	0	0	0	0	0	0	234	112	11	56	325	1	35	0	12	0	0	0	0	0	0	0	0	0	0	0	0	0	0	0	0	0	374	260	13	34	211	48	27
179	27	0	0	0	0	0	0	0	0	0	0	0	0	0	0	0	258	106	19	76	302	11	22	0	4	0	0	0	0	0	0	0	0	0	0	0	0	0	0	0	0	0	390	270	32	18	180	92	29
180	34	0	0	0	0	0	0	0	0	0	0	0	0	0	0	0	296	109	33	73	338	10	18	2	9	0	0	0	0	0	0	0	1	0	0	0	0	0	0	0	0	0	418	291	6	14	192	43	27
181	23	0	0	0	0	0	0	0	0	0	0	0	0	0	0	0	245	100	19	61	332	0	0	0	10	0	0	0	0	0	0	0	0	0	0	0	0	0	0	0	0	0	364	277	12	3	211	83	21
182	26	0	0	0	0	0	0	0	0	0	0	0	0	0	0	0	246	100	24	59	289	6	5	0	7	0	0	0	0	0	0	0	0	0	0	0	0	0	0	0	0	0	434	277	12	3	192	53	26
183	23	0	0	0	0	0	0	0	0	0	0	0	0	0	0	0	224	89	17	67	292	5	19	3	8	0	0	0	0	0	0	0	2	0	0	0	0	0	0	0	0	0	348	240	14	6	213	59	25
184	30	0	0	0	0	0	0	0	1	0	0	0	0	0	0	0	228	124	25	63	273	8	16	1	8	0	0	0	0	0	0	0	1	0	0	0	0	0	0	0	0	0	366	274	14	10	181	52	20
185	25	0	0	0	0	0	0	0	0	0	0	0	0	0	0	0	287	109	26	83	308	8	29	1	11	0	0	0	0	0	0	0	1	0	0	0	0	0	0	0	0	0	372	216	23	7	255	93	32
186	23	0	0	0	0	0	0	0	0	0	0	0	0	0	0	0	234	106	19	84	327	6	10	0	12	0	0	0	0	0	0	0	1	0	0	0	0	0	0	0	0	0	357	227	9	11	165	51	22
187	20	0	0	0	0	0	0	0	0	0	0	0	0	0	0	0	244	98	23	79	302	5	15	0	9	0	0	0	0	0	0	0	1	0	0	0	0	0	0	0	0	0	319	287	15	10	227	115	30
188	26	0	0	0	0	0	0	0	0	0	0	0	0	0	0	0	212	119	16	73	328	7	4	5	7	0	0	0	0	0	0	0	1	0	0	0	0	0	0	0	0	0	370	250	12	4	188	51	36
189	22	0	0	0	0	0	0	0	1	0	0	0	0	0	0	0	264	92	18	75	317	8	8	0	4	0	0	0	0	0	0	0	2	0	0	0	0	0	0	0	0	0	348	233	19	12	196	112	29
190	17	0	0	0	0	0	0	0	0	0	0	0	0	0	0	0	231	83	19	50	297	6	28	0	7	0	0	0	0	0	0	0	1	0	0	0	0	0	0	0	0	0	394	241	18	2	272	48	23
191	43	0	0	0	0	0	0	0	0	0	0	0	0	0	0	0	230	70	29	60	326	1	31	0	10	0	0	0	0	0	0	0	1	0	0	0	0	0	0	0	0	0	398	279	10	13	246	66	24
192	15	0	0	0	0	0	0	0	0	0	0	0	0	0	0	0	204	74	32	75	296	1	27	0	12	0	0	0	0	0	0	1	1	0	0	0	0	0	0	0	0	0	376	241	17	9	233	43	24
193	11	0	0	0	0	0	0	0	0	0	0	0	0	0	0	0	281	122	30	71	338	8	54	7	9	0	0	0	0	0	0	0	0	0	0	0	0	0	0	0	0	0	397	250	18	13	256	84	16
194	22	0	0	0	0	0	0	0	0	0	0	0	0	0	0	0	199	80	16	65	323	2	5	0	11	0	0	0	0	0	0	0	3	0	0	0	0	0	0	0	0	0	350	280	14	7	209	59	29
195	21	0	0	0	0	0	0	0	1	0	0	0	0	0	0	0	199	77	19	62	344	3	27	3	7	0	0	0	0	0	0	0	0	0	0	0	0	0	0	0	0	0	366	309	11	18	196	38	30
196	30	0	0	0	0	0	0	0	0	0	0	0	0	0	0	0	232	75	17	64	319	3	12	5	9	0	0	0	0	0	0	0	0	0	0	0	0	0	0	0	0	0	344	254	20	25	212	75	23
197	25	0	0	0	0	0	0	0	0	0	0	0	0	0	0	0	219	80	20	61	294	5	19	1	6	0	0	0	0	0	0	0	0	0	0	0	0	0	0	0	0	0	375	258	9	17	296	85	25
198	16	0	0	0	0	0	0	0	0	0	0	0	0	0	0	0	249	73	15	57	287	2	3	0	17	0	0	0	0	0	0	0	1	0	0	0	0	0	0	0	0	0	381	243	23	22	172	68	32
199	25	0	0	0	0	0	0	0	0	0	0	0	0	0	0	0	243	122	22	50	283	2	11	0	4	0	0	0	0	0	0	0	1	0	0	0	0	0	0	0	0	0	410	261	25	19	293	66	30
200	27	0	0	0	0	0	0	0	0	0	0	0	0	0	0	0	266	116	20	55	303	8	14	0	11	0	0	0	0	0	0	0	2	0	0	0	0	0	0	0	0	0	367	261	20	27	274	75	26
201	22	0	0	0	0	0	0	0	0	0	0	0	0	0	0	0	197	81	21	56	271	1	28	0	10	0	0	0	0	0	0	0	1	0	0	0	0	0	0	0	0	0	343	263	17	14	276	45	25
202	28	0	0	0	0	0	0	0	0	0	0	0	0	0	0	0	194	100	21	82	245	8	23	0	11	0	0	0	0	0	0	0	2	0	0	0	0	0	0	0	0	0	354	243	17	22	274	41	21
203	25	0	0	0	0	0	0	0	0	0	0	0	0	0	0	0	219	78	19	52	273	3	29	0	12	0	0	0	0	0	0	0	2	0	0	0	0	0	0	0	0	0	349	249	14	21	220	72	26
204	14	0	0	0	0	0	0	0	0	0	0	0	0	0	0	0	184	77	17	55	240	6	27	0	7	0	0	0	0	0	0	0	1	0	0	0	0	0	0	0	0	0	333	251	34	28	215	31	24
205	31	0	0	0	0	0	0	0	0	0	0	0	0	0	0	0	201	68	23	68	295	7	17	0	6	0	0	0	0	0	0	0	2	0	0	0	0	0	0	0	0	0	406	265	9	14	223	49	18
206	27	0	0	0	0	0	0	0	0	0	0	0	0	0	0	0	199	73	21	64	273	5	24	0	11	0	0	0	0	0	0	0	1	0	0	0	0	0	0	0	0	0	387	273	17	25	221	83	25
207	19	0	0	0	0	0	0	0	0	0	0	0	0	0	0	0	230	73	13	42	304	3	47	0	4	0	0	0	0	0	0	1	2	0	0	0	0	0	0	0	0	0	360	234	22	3	137	68	14
208	31	0	0	0	0	0	0	0	0	0	0	0	0	0	0	0	206	67	27	50	254	7	36	0	15	0	0	0	0	0	0	0	1	0	0	0	0	0	0	0	0	0	394	228	17	15	257	90	30
209	28	0	0	0	0	0	0	0	0	0	0	0	0	0	0	0	221	86	21	62	326	11	28	0	11	0	0	0	0	0	0	0	1	0	0	0	0	0	0	0	0	0	354	236	33	7	166	34	32
210	24	0	0	0	0	0	0	0	0	0	0	0	0	0	0	0	262	87	27	68	286	5	12	3	9	0	0	0	0	0	0	0	2	0	0	0	0	0	0	0	0	0	352	224	23	13	217	69	15
211	27	0	0	0	0	0	0	0	0	0	0	0	0	0	0	0	184	65	30	57	280	6	28	0	12	0	0	0	0	0	0	0	1	0	0	0	0	0	0	0	0	0	351	246	19	2	261	32	30
212	24	0	0	0	0	0	0	0	0	0	0	0	0	0	0	0	208	81	24	60	289	8	22	7	4	0	0	0	0	0	0	0	1	0	0	0	0	0	0	0	0	0	360	230	12	24	304	91	18
213	22	0	0	0	0	0	0	0	0	0	0	0	0	0	0	0	215	75	29	71	279	8	3	1	12	0	0	0	0	0	0	0	2	0	0	0	0	0	0	0	0	0	352	236	24	7	276	68	23
214	34	0	0	0	0	0	0	0	0	0	0	0	0	0	0	0	219	63	26	45	273	6	17	0	7	0	0	0	0	0	0	0	3	0	0	0	0	0	0	0	0	0	371	242	22	9	242	65	18
215	23	0	0	0	0	0	0	0	0	0	0	0	0	0	0	0	228	71	35	68	276	7	0	0	5	0	0	0	0	0	0	0	1	0	0	0	0	0	0	0	0	0	350	242	22	22	375	62	23
216	29	0	0	0	0	0	0	0	0	0	0	0	0	0	0	0	190	82	23	60	247	3	36	1	7	0	0	0	0	0	0	0	2	0	0	0	0	0	0	0	0	0	326	235	20	6	382	61	34
217	33	0	0	0	0	0	0	0	0	0	0	0	0	0	0	0	172	49	23	63	301	1	19	0	8	0	0	0	0	0	0	0	1	0	0	0	0	0	0	0	0	0	397	222	20	6	284	62	24
218	29	0	0	0	0	0	0	0	0	0	0	0	0	0	0	0	165	104	34	56	300	0	26	6	3	0	0	0	0	0	0	0	0	0	0	0	0	0	0	0	0	0	347	231	32	14	146	46	29
219	22	0	0	0	0	0	0	0	0	0	0	0	0	0	0	0	199	59	24	33	267	3	5	1	6	0	0	0	0	0	0	0	7	0	0	0	0	0	0	0	0	0	339	234	23	27	299	67	23
220	23	0	0	0	0	0	0	0	0	0	0	0	0	0	0	0	203	61	23	51	295	3	39	0	12	0	0	0	0	0	0	0	1	0	0	0	0	0	0	0	0	0	367	241	25	23	340	68	16
221	34	0	0	0	0	0	0	0	0	0	0	0	0	0	0	0	155	84	13	61	230	5	28	0	8	0	0	0	0	0	0	0	2	0	0	0	0	0	0	0	0	0	319	227	25	13	282	56	19
222	24	0	0	0	0	0	0	0	0	0	0	0	0	0	0	0	177	90	18	37	225	8	24	5	1	0	0	0	0	0	0	0	2	0	0	0	0	0	0	0	0	0	299	252	17	12	257	122	30
223	31	0	0	0	0	0	0	0	0	0	0	0	0	0	0	0	175	71	16	50	217	1	0	0	8	0	0	0	0	0	0	0	4	0	0	0	0	0	0	0	0	0	333	211	25	24	320	97	24
224	33	0	0	0	0	0	0	0	0	0	0	0	0	0	0	0	199	82	24	40	252	9	0	1	7	0	0	0	0	0	0	1	0	0	0	0	0	0	0	0	0	0	308	206	24	40	246	111	25
225	28	0	0	0	0	0	0	0	0	0	0	0	0	0	0	0	179	90	36	45	255	1	21	0	6	0	0	0	0	0	0	0	4	0	0	0	0	0	0	0	0	0	340	226	15	13	263	105	20
226	24	0	0	0	0	0	0	0	0	0	0	0	0	0	0	0	179	57	29	73	237	16	10	0	12	0	0	0	0	0	0	0	1	0	0	0	0	0	0	0	0	0	304	188	29	23	240	76	27
227	35	0	0	0	0	0	0	0	0	0	0	0	0	0	0	0	184	68	21	50	213	5	29	0	12	0	0	0	0	0	0	0	1	0	0	0	0	0	0	0	0	0	345	218	42	26	385	38	26
228	30	0	0	0	0	0	0	0	0	0	0	0	0	0	0	0	156	49	12	51	192	3	12	0	9	0	0	0	0	0	0	0	1	0	0	0	0	0	0	0	0	0	308	177	14	9	255	25	21
229	28	0	0	0	0	0	0	0	0	0	0	0	0	0	0	0	132	25	17	62	248	6	35	2	7	1	0	0	0	0	0	0	1	0	0	0	0	0	0	0	0	0	305	231	16	21	282	62	29
230	33	0	0	0	0	0	0	0	0	0	0	0	0	0	0	0	207	50	28	53	233	4	37	1	3	0	0	0	0	0	0	0	1	0	0	0	0	0	0	0	0	0	309	243	15	14	105	101	32
231	33	0	0	0	0	0	0	0	0	0	0	0	0	0	0	0	170	57	23	42	249	7	36	0	20	0	0	0	0	0	0	0	2	0	0	0	0	0	0	0	0	0	254	240	21	33	265	50	22
232	39	0	0	0	0	0	0	0	0	0	0	0	0	0	0	0	162	78	17	50	229	4	17	0	10	0	0	0	0	0	0	0	1	0	0	0	0	0	0	0	0	0	335	253	32	12	333	59	24
233	17	0	0	0	0	0	0	0	0	0	0	0	0	0	0	0	137	56	24	46	242	5	19	1	10	0	0	0	0	0	0	0	2	0	0	0	0	0	0	0	0	0	307	220	21	11	284	100	19
234	34	0	0	0	0	0	0	0	1	0	0	0	0	0	0	0	147	76	13	43	210	4	13	0	7	0	0	0	0	0	0	0	2	0	0	0	0	0	0	0	0	0	319	210	19	18	177	54	19
235	21	0	0	0	0	0	0	0	0	0	0	0	0	0	0	0	150	49	26	42	209	4	12	0	12	0	0	0	0	0	0	0	0	0	0	0	0	0	0	0	0	0	282	196	35	18	276	63	31
236	26	0	0	0	0	0	0	0	0	0	0	0	0	0	0	0	165	49	19	33	196	5	24	0	15	0	0	0	0	0	0	0	2	0	0	0	0	0	0	0	0	0	293	196	26	13	318	69	18
237	26	0	0	0	0	0	0	0	0	0	0	0	0	0	0	0	161	40	18	34	152	2	16	0	13	0	0	0	0	0	0	0	1	0	0	0	0	0	0	0	0	0	254	173	15	28	183	36	28
238	34	0	0	0	0	0	0	0	0	0	0	0	0	0	0	0	178	76	22	31	222	3	19	0	5	0	0	0	0	0	0	0	0	0	0	0	0	0	0	0	0	0	293	185	43	10	210	47	32
239	34	0	0	0	0	0	0	0	0	0	0	0	0	0	0	0	152	51	18	45	197	1	30	2	10	0	0	0	0	0	0	0	1	0	0	0	0	0	0	0	0	0	293	175	18	3	240	70	16
240	32	0	0	0	0	0	0	0	0	0	0	0	0	0	0	0	190	53	25	22	191	6	14	0	11	0	0	0	0	0	0	0	3	0	0	0	0	0	0	0	0	0	304	200	23	26	300	110	24
241	24	0	0	0	0	0	0	0	0	0	0	0	0	0	0	0	120	55	21	54	200	6	22	0	14	0	0	0	0	0	0	0	3	0	0	0	0	0	0	0	0	0	271	161	22	5	407	57	24
242	26	0	0	0	0	0	0	0	0	0	0	0	0	0	0	0	126	45	16	27	177	3	8	0	16	1	0	0	0	0	0	0	3	0	0	0	0	0	0	0	0	0	275	179	19	10	276	19	26
243	22	0	0	0	0	0	0	0	0	0	0	0	0	0	0	0	190	54	16	22	212	4	13	1	7	0	0	0	0	0	0	0	2	0	0	0	0	0	0	0	0	0	288	204	11	9	137	75	20
244	26	0	0	0	0	0	0	0	0	0	0	0	0	0	0	0	125	50	18	30	184	4	10	0	7	0	0	0	0	0	0	0	1	0	0	0	0	0	0	0	0	0	247	179	21	5	293	66	20
245	39	0	0	0	0	0	0	0	0	0	0	0	0	0	0	0	117	48	18	36	180	5	10	9	8	0	0	0	0	0	0	0	3	0	0	0	0	0	0	0	0	0	262	210	26	23	352	96	22
246	20	0	0	0	0	0	0	0	0	0	0	0	0	0	0	0	109	45	19	27	204	3	38	2	16	0	0	0	0	0	0	0	1	0	0	0	0	0	0	0	0	0	275	162	20	6	350	84	28
247	38	0	0	0	0	0	0	0	0	0	0	0	0	0	0	0	122	59	27	33	172	7	10	0	12	1	0	0	0	0	0	0	1	0	0	0	0	0	0	0	0	0	349	173	12	23	364	55	18
248	34	0	0	0	0	0	0	0	0	0	0	0	0	0	0	0	125	39	18	32	186	1	3	0	9	0	0	0	0	0	0	0	0	0	0	0	0	0	0	0	0	0	247	152	19	15	317	62	25
249	31	0	0	0	0	0	0	0	0	0	0	0	0	0	0	0	113	26	25	49	181	9	26	0	11	0	0	0	0	0	0	0	6	0	0	0	0	0	0	0	0	0	229	190	25	9	338	60	23
250	29	0	0	0	0	0	0	0	0	0	0	0	0	0	0	0	104	49	15	29	174	2	25	0	11	0	0	0	0	0	0	2	1	0	0	0	0	0	0	0	0	0	267	164	26	22	307	39	26
251	39	0	0	0	0	0	0	0	0	0	0	0	0	0	0	0	117	48	18	33	156	3	14	0	13	0	0	0	0	0	0	2	0	0	0	0	0	0	0	0	0	0	233	164	24	12	314	30	22
252	28	0	0	0	0	0	0	0	0	0	0	0	0	0	0	0	136	41	20	27	166	2	24	0	9	0	0	0	0	0	0	0	2	0	0	0	0	0	0	0	0	0	248	159	23	21	289	75	27
253	23	0	0	0	0	0	0	0	0	0	0	0	0	0	0	0	112	23	17	27	136	8	30	0	8	0	0	0	0	0	0	0	4	0	0	0	0	0	0	0	0	0	227	177	27	11	323	34	19
254	37	0	0	0	0	0	0	0	0	0	0	0	0	0	0	0	124	43	24	29	186	2	6	0	17	0	0	0	0	0	0	0	1	0	0	0	0	0	0	0	0	0	301	152	19	13	341	45	25
255	28	0	0	0	0	0	0	0	0	0	0	0	0	0	0	0	123	25	18	40	153	4	14	0	9	0	0	0	0	0	0	0	0	0	0	0	0	0	0	0	0	0	230	170	10	11	315	42	21
256	33	0	0	0	0	0	0	0	0	0	0	0	0	0	0	0	96	33	33	33	160	2	21	11	4	0	0	0	0	0	0	1	2	0	0	0	0	0	0	0	0	0	203	161	32	7	340	30	15
257	24	0	0	0	0	0	0	0	0	0	0	0	0	0	0	0	110	17	29	24	158	1	9	0	15	0	0	0	0	0	0	0	3	0	0	0	0	0	0	0	0	0	208	133	23	6	238	49	22
258	34	0	0	0	0	0	0	0	0	0	0	0	0	0	0	0	110	32	12	33	130	0	2	5	16	0	0	0	0	0	0	0	0	0	0	0	0	0	0	0	0	0	216	162	35	18	433	53	24
259	30	0	0	0	0	0	0	0	0	0	0	0	0	0	0	0	124	32	25	34	176	1	17	0	23	0	0	0	0	0	0	0	2	0	0	0	0	0	0	0	0	0	247	182	32	19	412	40	30
260	24	0	0	0	0	0	0	0	0	0	0	0	0	0	0	0	109	40	29	22	149	1	20	0	8	0	0	0	0	0	0	1	3	0	0	0	0	0	0	0	0	0	212	123	40	13	326	23	21
261	45	0	0	0	0	0	0	0	0	0	0	0	0	0	0	0	103	45	27	21	150	1	8	12	4	0	0	0	0	0	0	0	1	0	0	0	0	0	0	0	0	0	252	150	40	19	259	20	17
262	27	0	0	0	0	0	0	0	0	0	0	0	0	0	0	0	96	52	24	30	152	2	13	3	12	0	0	0	0	0	0	0	2	0	0	0	0	0	0	0	0	0	241	141	26	21	255	55	17
263	27	0	0	0	0	0	0	0	0	0	0	0	0	0	0	0	92	29	21	30	130	5	12	10	10	0	0	0	0	0	0	0	0	0	0	0	0	0	0	0	0	0	226	129	37	15	259	34	20
264	38	0	0	0	0	0	0	0	1	0	0	0	0	0	0	0	117	36	25	41	149	4	18	0	14	0	0	0	0	0	0	0	0	0	0	0	0	0	0	0	0	0	206	123	21	12	324	35	18
265	23	0	0	0	0	0	0	0	0	0	0	0	0	0	0	0	86	35	24	27	156	4	20	0	7	0	0	0	0	0	0	0	1	0	0	0	0	0	0	0	0	0	205	134	18	17	249	51	22
266	25	0	0	0	0	0	0	0	0	0	0	0	0	0	0	0	80	24	17	28	130	2	4	0	6	0	0	0	0	0	0	0	3	0	0	0	0	0	0	0	0	0	243	137	37	12	211	83	24
267	19	0	0	0	0	0	0	0	0	0	0	0	0	0	0	0	83	38	20	28	160	0	26	0	13	0	0	0	0	0	0	2	1	0	0	0	0	0	0	0	0	0	212	114	13	3	294	30	13
268	30	0	0	0	0	0	0	0	0	0	0	0	0	0	0	0	108	19	15	31	123	4	7	0	7	0	0	0	0	0	0	0	3	0	0	0	0	0	0	0	0	0	184	130	20	18	495	85	17
269	39	0	0	0	0	0	0	0	0	0	0	0	0	0	0	0	117	22	15	28	137	4	9	0	9	0	0	0	0	0	0	1	2	0	0	0	0	0	0	0	0	0	194	129	24	22	386	70	16
270	0	0	0	0	0	0	0	0	0	0	0	0	0	0	0	0	81	38	15	26	130	4	11	0	0	0	0	0	0	0	0	0	0	0	0	0	0	0	0	0	0	0	206	130	40	20	263	46	0
271	0	0	0	0	0	0	0	0	0	0	0	0	0	0	0	0	94	31	19	20	159	1	3	5	0	0	0	0	0	0	0	0	0	0	0	0	0	0	0	0	0	0	206	135	6	15	78	4	0
272	0	0	0	0	0	0	0	0	0	0	0	0	0	0	0	0	0	0	0	0	0	0	0	0	0	0	0	0	0	0	0	0	0	0	0	0	0	0	0	0	0	0	0	0	0	0	0	0	0
273	0	0	0	0	0	0	0	0	0	0	0	0	0	0	0	0	0	0	0	0	0	0	0	0	0	0	0	0	0	0	0	0	0	0	0	0	0	0	0	0	0	0	0	0	0	0	0	0	0
274	0	0	0	0	0	0	0	0	0	0	0	0	0	0	0	0	0	0	0	0	0	0	0	0	0	0	0	0	0	0	0	0	0	0	0	0	0	0	0	0	0	0	0	0	0	0	0	0	0
275	0	0	0	0	0	0	0	0	0	0	0	0	0	0	0	0	0	0	0	0	0	0	0	0	0	0	0	0	0	0	0	0	0	0	0	0	0	0	0	0	0	0	0	0	0	0	0	0	0
276	0	0	0	0	0	0	0	0	0	0	0	0	0	0	0	0	0	0	0	0	0	0	0	0	0	0	0	0	0	0	0	0	0	0	0	0	0	0	0	0	0	0	0	0	0	0	0	0	0
277	0	0	0	0	0	0	0	0	0	0	0	0	0	0	0	0	0	0	0	0	0	0	0	0	0	0	0	0	0	0	0	0	0	0	0	0	0	0	0	0	0	0	0	0	0	0	0	0	0
278	0	0	0	0	0	0	0	0	0	0	0	0	0	0	0	0	0	0	0	0	0	0	0	0	0	0	0	0	0	0	0	0	0	0	0	0	0	0	0	0	0	0	0	0	0	0	0	0	0
279	0	0	0	0	0	0	0	0	0	0	0	0	0	0	0	0	0	0	0	0	0	0	0	0	0	0	0	0	0	0	0	0	0	0	0	0	0	0	0	0	0	0	0	0	0	0	0	0	0
280	0	0	0	0	0	0	0	0	0	0	0	0	0	0	0	0	0	0	0	0	0	0	0	0	0	0	0	0	0	0	0	0	0	0	0	0	0	0	0	0	0	0	0	0	0	0	0	0	0
281	0	0	0	0	0	0	0	0	0	0	0	0	0	0	0	0	0	0	0	0	0	0	0	0	0	0	0	0	0	0	0	0	0	0	0	0	0	0	0	0	0	0	0	0	0	0	0	0	0
282	0	0	0	0	0	0	0	0	0	0	0	0	0	0	0	0	0	0	0	0	0	0	0	0	0	0	0	0	0	0	0	0	0	0	0	0	0	0	0	0	0	0	0	0	0	0	0	0	0
283	0	0	0	0	0	0	0	0	0	0	0	0	0	0	0	0	0	0	0	0	0	0	0	0	0	0	0	0	0	0	0	0	0	0	0	0	0	0	0	0	0	0	0	0	0	0	0	0	0
284	0	0	0	0	0	0	0	0	0	0	0	0	0	0	0	0	0	0	0	0	0	0	0	0	0	0	0	0	0	0	0	0	0	0	0	0	0	0	0	0	0	0	0	0	0	0	0	0	0
285	0	0	0	0	0	0	0	0	0	0	0	0	0	0	0	0	0	0	0	0	0	0	0	0	0	0	0	0	0	0	0	0	0	0	0	0	0	0	0	0	0	0	0	0	0	0	0	0	0
286	0	0	0	0	0	0	0	0	0	0	0	0	0	0	0	0	0	0	0	0	0	0	0	0	0	0	0	0	0	0	0	0	0	0	0	0	0	0	0	0	0	0	0	0	0	0	0	0	0
287	0	0	0	0	0	0	0	0	0	0	0	0	0	0	0	0	0	0	0	0	0	0	0	0	0	0	0	0	0	0	0	0	0	0	0	0	0	0	0	0	0	0	0	0	0	0	0	0	0
288	0	0	0	0	0	0	0	0	0	0	0	0	0	0	0	0	0	0	0	0	0	0	0	0	0	0	0	0	0	0	0	0	0	0	0	0	0	0	0	0	0	0	0	0	0	0	0	0	0
289	0	0	0	0	0	0	0	0	0	0	0	0	0	0	0	0	0	0	0	0	0	0	0	0	0	0	0	0	0	0	0	0	0	0	0	0	0	0	0	0	0	0	0	0	0	0	0	0	0
290	0	0	0	0	0	0	0	0	0	0	0	0	0	0	0	0	0	0	0	0	0	0	0	0	0	0	0	0	0	0	0	0	0	0	0	0	0	0	0	0	0	0	0	0	0	0	0	0	0
291	0	0	0	0	0	0	0	0	0	0	0	0	0	0	0	0	0	0	0	0	0	0	0	0	0	0	0	0	0	0	0	0	0	0	0	0	0	0	0	0	0	0	0	0	0	0	0	0	0
292	0	0	0	0	0	0	0	0	0	0	0	0	0	0	0	0	0	0	0	0	0	0	0	0	0	0	0	0	0	0	0	0	0	0	0	0	0	0	0	0	0	0	0	0	0	0	0	0	0
293	0	0	0	0	0	0	0	0	0	0	0	0	0	0	0	0	0	0	0	0	0	0	0	0	0	0	0	0	0	0	0	0	0	0	0	0	0	0	0	0	0	0	0	0	0	0	0	0	0
294	0	0	0	0	0	0	0	0	0	0	0	0	0	0	0	0	0	0	0	0	0	0	0	0	0	0	0	0	0	0	0	0	0	0	0	0	0	0	0	0	0	0	0	0	0	0	0	0	0
295	0	0	0	0	0	0	0	0	0	0	0	0	0	0	0	0	0	0	0	0	0	0	0	0	0	0	0	0	0	0	0	0	0	0	0	0	0	0	0	0	0	0	0	0	0	0	0	0	0
296	0	0	0	0	0	0	0	0	0	0	0	0	0	0	0	0	0	0	0	0	0	0	0	0	0	0	0	0	0	0	0	0	0	0	0	0	0	0	0	0	0	0	0	0	0	0	0	0	0
297	0	0	0	0	0	0	0	0	0	0	0	0	0	0	0	0	0	0	0	0	0	0	0	0	0	0	0	0	0	0	0	0	0	0	0	0	0	0	0	0	0	0	0	0	0	0	0	0	0
298	0	0	0	0	0	0	0	0	0	0	0	0	0	0	0	0	0	0	0	0	0	0	0	0	0	0	0	0	0	0	0	0	0	0	0	0	0	0	0	0	0	0	0	0	0	0	0	0	0
299	0	0	0	0	0	0	0	0	0	0	0	0	0	0	0	0	0	0	0	0	0	0	0	0	0	0	0	0	0	0	0	0	0	0	0	0	0	0	0	0	0	0	0	0	0	0	0	0	0
300	0	0	0	0	0	0	0	0	0	0	0	0	0	0	0	0	0	0	0	0	0	0	0	0	0	0	0	0	0	0	0	0	0	0	0	0	0	0	0	0	0	0	0	0	0	0	0	0	0
[truncated: 22 more columns]

## Sheet: Table_S3
Table S3: Read lengths for POWV reads containing deletions
ReadLength	DH18-P61-g2_merged	ME18-M192_merged	MMC10_merged	MMC11_merged	MMC12_merged	MMC13_merged	MMC14_merged	MMC15_merged	MMC18_merged	MMC19_merged	MMC5_merged	POWV_ME19-472_tick	POWV_MMC_001A	POWV_MMC_003C	POWV_MMC_004D	POWV_MMC_005E	POWV_MMC_006F	POWV_MMC_007G	POWV_MMC_008H	POWV_MMC_009I	POWV_MMC_010J	POWV_MMC_011K	POWV_MMC_012L	POWV_MMC_014N	POWV_MMC_015O	POWV_MMC_016P	POWV_MMC_017Q	POWV_MMC_018R	POWV_NJ19-10_tick	POWV_NJ19-48_tick	POWV_NY19-112_tick	POWV_NY19-12_tick	POWV_NY19-250_tick	POWV_NY19-32_tick	POWV_NY19-38_tick	POWV_NY19-435_tick	POWV_NY19-71_tick	POWV_NY19-802_tick	POWV-TUF-002B	POWV-TUF-009I	POWV-TUF-010J	POWV-TUF-011K	POWV-TUF-012L	POWV-TUF-013M
1	0	0	0	0	0	0	0	0	0	0	0	0	0	0	0	0	0	0	0	0	0	0	0	0	0	0	0	0	0	0	0	0	0	0	0	0	0	0	0	0	0	0	0	0
2	0	0	0	0	0	0	0	0	0	0	0	0	0	0	0	0	0	0	0	0	0	0	0	0	0	0	0	0	0	0	0	0	0	0	0	0	0	0	0	0	0	0	0	0
3	0	0	0	0	0	0	0	0	0	0	0	0	0	0	0	0	0	0	0	0	0	0	0	0	0	0	0	0	0	0	0	0	0	0	0	0	0	0	0	0	0	0	0	0
4	0	0	0	0	0	0	0	0	0	0	0	0	0	0	0	0	0	0	0	0	0	0	0	0	0	0	0	0	0	0	0	0	0	0	0	0	0	0	0	0	0	0	0	0
5	0	0	0	0	0	0	0	0	0	0	0	0	0	0	0	0	0	0	0	0	0	0	0	0	0	0	0	0	0	0	0	0	0	0	0	0	0	0	0	0	0	0	0	0
6	0	0	0	0	0	0	0	0	0	0	0	0	0	0	0	0	0	0	0	0	0	0	0	0	0	0	0	0	0	0	0	0	0	0	0	0	0	0	0	0	0	0	0	0
7	0	0	0	0	0	0	0	0	0	0	0	0	0	0	0	0	0	0	0	0	0	0	0	0	0	0	0	0	0	0	0	0	0	0	0	0	0	0	0	0	0	0	0	0
8	0	0	0	0	0	0	0	0	0	0	0	0	0	0	0	0	0	0	0	0	0	0	0	0	0	0	0	0	0	0	0	0	0	0	0	0	0	0	0	0	0	0	0	0
9	0	0	0	0	0	0	0	0	0	0	0	0	0	0	0	0	0	0	0	0	0	0	0	0	0	0	0	0	0	0	0	0	0	0	0	0	0	0	0	0	0	0	0	0
10	0	0	0	0	0	0	0	0	0	0	0	0	0	0	0	0	0	0	0	0	0	0	0	0	0	0	0	0	0	0	0	0	0	0	0	0	0	0	0	0	0	0	0	0
11	0	0	0	0	0	0	0	0	0	0	0	0	0	0	0	0	0	0	0	0	0	0	0	0	0	0	0	0	0	0	0	0	0	0	0	0	0	0	0	0	0	0	0	0
12	0	0	0	0	0	0	0	0	0	0	0	0	0	0	0	0	0	0	0	0	0	0	0	0	0	0	0	0	0	0	0	0	0	0	0	0	0	0	0	0	0	0	0	0
13	0	0	0	0	0	0	0	0	0	0	0	0	0	0	0	0	0	0	0	0	0	0	0	0	0	0	0	0	0	0	0	0	0	0	0	0	0	0	0	0	0	0	0	0
14	0	0	0	0	0	0	0	0	0	0	0	0	0	0	0	0	0	0	0	0	0	0	0	0	0	0	0	0	0	0	0	0	0	0	0	0	0	0	0	0	0	0	0	0
15	0	0	0	0	0	0	0	0	0	0	0	0	0	0	0	0	0	0	0	0	0	0	0	0	0	0	0	0	0	0	0	0	0	0	0	0	0	0	0	0	0	0	0	0
16	0	0	0	0	0	0	0	0	0	0	0	0	0	0	0	0	0	0	0	0	0	0	0	0	0	0	0	0	0	0	0	0	0	0	0	0	0	0	0	0	0	0	0	0
17	0	0	0	0	0	0	0	0	0	0	0	0	0	0	0	0	0	0	0	0	0	0	0	0	0	0	0	0	0	0	0	0	0	0	0	0	0	0	0	0	0	0	0	0
18	0	0	0	0	0	0	0	0	0	0	0	0	0	0	0	0	0	0	0	0	0	0	0	0	0	0	0	0	0	0	0	0	0	0	0	0	0	0	0	0	0	0	0	0
19	0	0	0	0	0	0	0	0	0	0	0	0	0	0	0	0	0	0	0	0	0	0	0	0	0	0	0	0	0	0	0	0	0	0	0	0	0	0	0	0	0	0	0	0
20	0	0	0	0	0	0	0	0	0	0	0	0	0	0	0	0	0	0	0	0	0	0	0	0	0	0	0	0	0	0	0	0	0	0	0	0	0	0	0	0	0	0	0	0
21	0	0	0	0	0	0	0	0	0	0	0	0	0	0	0	0	0	0	0	0	0	0	0	0	0	0	0	0	0	0	0	0	0	0	0	0	0	0	0	0	0	0	0	0
22	0	0	0	0	0	0	0	0	0	0	0	0	0	0	0	0	0	0	0	0	0	0	0	0	0	0	0	0	0	0	0	0	0	0	0	0	0	0	0	0	0	0	0	0
23	0	0	0	0	0	0	0	0	0	0	0	0	0	0	0	0	0	0	0	0	0	0	0	0	0	0	0	0	0	0	0	0	0	0	0	0	0	0	0	0	0	0	0	0
24	0	0	0	0	0	0	0	0	0	0	0	0	0	0	0	0	0	0	0	0	0	0	0	0	0	0	0	0	0	0	0	0	0	0	0	0	0	0	0	0	0	0	0	0
25	0	0	0	0	0	0	0	0	0	0	0	0	0	0	0	0	0	0	0	0	0	0	0	0	0	0	0	0	0	0	0	0	0	0	0	0	0	0	0	0	0	0	0	0
26	0	0	0	0	0	0	0	0	0	0	0	0	0	0	0	0	0	0	0	0	0	0	0	0	0	0	0	0	0	0	0	0	0	0	0	0	0	0	0	0	0	0	0	0
27	0	0	0	0	0	0	0	0	0	0	0	0	0	0	0	0	0	0	0	0	0	0	0	0	0	0	0	0	0	0	0	0	0	0	0	0	0	0	0	0	0	0	0	0
28	0	0	0	0	0	0	0	0	0	0	0	0	0	0	0	0	0	0	0	0	0	0	0	0	0	0	0	0	0	0	0	0	0	0	0	0	0	0	0	0	0	0	0	0
29	0	0	0	0	0	0	0	0	0	0	0	0	0	0	0	0	0	0	0	0	0	0	0	0	0	0	0	0	0	0	0	0	0	0	0	0	0	0	0	0	0	0	0	0
30	0	0	0	0	0	0	0	0	0	0	0	0	0	0	0	0	0	0	0	0	0	0	0	0	0	0	0	0	0	0	0	0	0	0	0	0	0	0	0	0	0	0	0	0
31	0	0	0	0	0	0	0	0	0	0	0	0	0	0	0	0	0	0	0	0	0	0	0	0	0	0	0	0	0	0	0	0	0	0	0	0	0	0	0	0	0	0	0	0
32	0	0	0	0	0	0	0	0	0	0	0	0	0	0	0	0	0	0	0	0	0	0	0	0	0	0	0	0	0	0	0	0	0	0	0	0	0	0	0	0	0	0	0	0
33	0	0	0	0	0	0	0	0	0	0	0	0	0	0	0	0	0	0	0	0	0	0	0	0	0	0	0	0	0	0	0	0	0	0	0	0	0	0	0	0	0	0	0	0
34	0	0	0	0	0	0	0	0	0	0	0	0	0	0	0	0	0	0	0	0	0	0	0	0	0	0	0	0	0	0	0	0	0	0	0	0	0	0	0	0	0	0	0	0
35	0	0	0	0	0	0	0	0	0	0	0	0	0	0	0	0	0	0	0	0	0	0	0	0	0	0	0	0	0	0	0	0	0	0	0	0	0	0	0	0	0	0	0	0
36	0	0	0	0	0	0	0	0	0	0	0	0	0	0	0	0	0	0	0	0	0	0	0	0	0	0	0	0	0	0	0	0	0	0	0	0	0	0	0	0	0	0	0	0
37	0	0	0	0	0	0	0	0	0	0	0	0	0	0	0	0	0	0	0	0	0	0	0	0	0	0	0	0	0	0	0	0	0	0	0	0	0	0	0	0	0	0	0	0
38	0	0	0	0	0	0	0	0	0	0	0	0	0	0	0	0	0	0	0	0	0	0	0	0	0	0	0	0	0	0	0	0	0	0	0	0	0	0	0	0	0	0	0	0
39	0	0	0	0	0	0	0	0	0	0	0	0	0	0	0	0	0	0	0	0	0	0	0	0	0	0	0	0	0	0	0	0	0	0	0	0	0	0	0	0	0	0	0	0
40	0	0	0	0	0	0	0	0	0	0	0	0	0	0	0	0	0	0	0	0	0	0	0	0	0	0	0	0	0	0	0	0	0	0	0	0	0	0	0	0	0	0	0	0
41	0	0	0	0	0	0	0	0	0	0	0	0	0	0	0	0	0	0	0	0	0	0	0	0	0	0	0	0	0	0	0	0	0	0	0	0	0	0	0	0	0	0	0	0
42	0	0	0	0	0	0	0	0	0	0	0	0	0	0	0	0	0	0	0	0	0	0	0	0	0	0	0	0	0	0	0	0	0	0	0	0	0	0	0	0	0	0	0	0
43	0	0	0	0	0	0	0	0	0	0	0	0	0	0	0	0	0	0	0	0	0	0	0	0	0	0	0	0	0	0	0	0	0	0	0	0	0	0	0	0	0	0	0	0
44	0	0	0	0	0	0	0	0	0	0	0	0	0	0	0	0	0	0	0	0	0	0	0	0	0	0	0	0	0	0	0	0	0	0	0	0	0	0	0	0	0	0	0	0
45	0	0	0	0	0	0	0	0	0	0	0	0	0	0	0	0	0	0	0	0	0	0	0	0	0	0	0	0	0	0	0	0	0	0	0	0	0	0	0	0	0	0	0	0
46	0	0	0	0	0	0	0	0	0	0	0	0	0	0	0	0	0	0	0	0	0	0	0	0	0	0	0	0	0	0	0	0	0	0	0	0	0	0	0	0	0	0	0	0
47	0	0	0	0	0	0	0	0	0	0	0	0	0	0	0	0	0	0	0	0	0	0	0	0	0	0	0	0	0	0	0	0	0	0	0	0	0	0	0	0	0	0	0	0
48	0	0	0	0	0	0	0	0	0	0	0	0	0	0	0	0	0	0	0	0	0	0	0	0	0	0	0	0	0	0	0	0	0	0	0	0	0	0	0	0	0	0	0	0
49	0	0	0	0	0	0	0	0	0	0	0	0	0	0	0	0	0	0	0	0	0	0	0	0	0	0	0	0	0	0	0	0	0	0	0	0	0	0	0	0	0	0	0	0
50	0	0	0	0	0	0	0	0	0	0	0	0	0	0	0	0	0	0	0	0	0	0	0	0	0	0	0	0	0	0	0	0	0	0	0	0	0	0	0	0	0	0	0	0
51	0	0	0	0	0	0	0	0	0	0	0	0	0	0	0	0	0	0	0	0	0	0	0	0	0	0	0	0	0	0	0	0	0	0	0	0	0	0	0	0	0	0	0	0
52	0	0	0	0	0	0	0	0	0	0	0	0	0	0	0	0	0	0	0	0	0	0	0	0	0	0	0	0	0	0	0	0	0	0	0	0	0	0	0	0	0	0	0	0
53	0	0	0	0	0	0	0	0	0	0	0	0	0	0	0	0	0	0	0	0	0	0	0	0	0	0	0	0	0	0	0	0	0	0	0	0	0	0	0	0	0	0	0	0
54	0	0	0	0	0	0	0	0	0	0	0	0	0	0	0	0	0	0	0	0	0	0	0	0	0	0	0	0	0	0	0	0	0	0	0	0	0	0	0	0	0	0	0	0
55	0	0	0	0	0	0	0	0	0	0	0	0	0	0	0	0	0	0	0	0	0	0	0	0	0	0	0	0	0	0	0	0	0	0	0	0	0	0	0	0	0	0	0	0
56	0	0	0	0	0	0	0	0	0	0	0	0	0	0	0	0	0	0	0	0	0	0	0	0	0	0	0	0	0	0	0	0	0	0	0	0	0	0	0	0	0	0	0	0
57	0	0	0	0	0	0	0	0	0	0	0	0	0	0	0	0	0	0	0	0	0	0	0	0	0	0	0	0	0	0	0	0	0	0	0	0	0	0	0	0	0	0	0	0
58	0	0	0	0	0	0	0	0	0	0	0	0	0	0	0	0	0	0	0	0	0	0	0	0	0	0	0	0	0	0	0	0	0	0	0	0	0	0	0	0	0	0	0	0
59	0	0	0	0	0	0	0	0	0	0	0	0	0	0	0	0	0	0	0	0	0	0	0	0	0	0	0	0	0	0	0	0	0	0	0	0	0	0	0	0	0	0	0	0
60	0	0	0	0	0	0	0	0	0	0	0	0	0	0	0	0	0	0	0	0	0	0	0	0	0	0	0	0	0	0	0	0	0	0	0	0	0	0	0	0	0	0	0	0
61	0	0	0	0	0	0	0	0	2	0	0	0	0	0	0	0	0	0	0	0	0	0	0	0	0	0	0	0	0	0	0	0	0	0	0	0	0	0	0	0	0	0	0	0
62	0	0	0	0	0	0	0	0	0	0	0	0	0	0	0	0	0	0	0	0	0	0	0	0	0	0	0	0	0	0	0	0	0	0	0	0	0	0	0	0	0	0	0	0
63	0	0	0	0	0	0	0	0	0	0	0	0	0	0	0	0	0	0	0	0	0	0	0	0	0	0	0	0	0	0	0	0	0	0	0	0	0	0	0	0	0	0	0	0
64	0	0	0	0	0	0	0	0	0	0	0	0	0	0	0	0	0	0	0	0	0	0	0	0	0	0	0	0	0	0	0	0	0	0	0	0	0	0	0	0	0	0	0	0
65	0	0	0	0	0	0	0	0	0	0	0	0	0	0	0	0	0	0	0	0	0	0	0	0	0	0	0	0	0	0	0	0	0	0	0	0	0	0	0	0	0	0	0	0
66	0	0	0	0	0	0	0	0	0	0	0	0	0	0	0	0	0	0	0	0	0	0	0	0	0	0	0	0	0	0	0	0	0	0	0	0	0	0	0	0	0	0	0	0
67	0	0	0	0	0	0	0	0	0	0	0	0	0	0	0	0	0	0	0	0	0	0	0	0	0	0	0	0	0	0	0	0	0	0	0	0	0	0	0	0	0	0	0	0
68	0	0	0	0	0	0	0	0	0	0	0	0	0	0	0	0	0	0	0	0	0	0	4	0	0	0	0	0	0	0	0	0	0	0	0	0	0	0	0	0	0	0	0	0
69	0	0	0	0	0	0	0	0	0	0	0	0	0	0	0	0	0	0	0	0	0	0	0	0	0	0	0	0	0	0	0	0	0	0	0	0	0	0	0	0	0	0	0	0
70	0	0	0	0	0	0	0	0	0	0	0	0	0	0	0	0	0	0	0	0	0	0	0	0	0	0	0	0	0	0	0	0	0	0	0	0	0	0	0	0	0	0	0	0
71	0	0	0	0	0	0	0	0	0	0	0	0	0	0	0	0	0	0	0	0	0	0	0	0	0	0	10	0	0	0	0	0	0	0	0	0	0	0	0	0	0	0	0	0
72	0	0	0	0	0	0	0	0	0	0	0	0	0	0	0	0	0	0	2	0	0	0	0	0	0	0	0	0	0	0	0	0	0	0	0	0	0	0	0	0	0	0	0	0
73	0	0	0	0	0	0	0	0	2	0	0	0	0	0	0	0	0	0	0	0	0	0	0	0	4	0	5	0	0	0	0	0	0	0	0	0	0	0	0	0	0	0	0	0
74	0	0	0	0	0	0	0	0	0	0	0	0	0	0	0	0	0	0	0	0	0	0	0	0	0	0	0	0	0	0	0	0	0	0	0	0	0	0	0	0	0	0	0	0
75	0	0	0	0	0	0	0	0	0	0	0	0	0	0	0	0	0	0	0	0	0	0	0	0	0	0	0	0	0	1	0	0	0	0	0	0	0	0	0	0	0	0	0	0
76	0	0	0	0	0	0	0	0	0	0	0	0	0	0	0	0	0	0	0	0	0	0	0	0	0	0	0	0	2	0	0	0	0	0	0	0	0	0	0	0	0	0	0	0
77	0	0	0	0	0	0	0	0	0	0	0	0	0	0	0	0	0	0	0	0	0	0	0	0	0	0	0	0	0	0	0	0	0	0	0	0	0	0	0	0	0	0	0	0
78	0	0	0	0	0	0	0	0	0	0	0	0	0	0	0	0	0	0	0	0	0	0	0	0	0	0	0	0	0	0	0	0	0	0	0	0	0	0	0	0	0	0	0	0
79	0	0	0	0	0	0	0	0	0	0	0	0	0	0	0	0	0	0	0	0	0	0	0	0	0	0	0	0	0	0	0	0	0	0	0	0	0	0	0	0	0	0	0	0
80	0	0	0	0	0	0	0	0	0	0	0	0	0	0	0	0	0	0	0	0	0	0	0	0	0	0	0	0	0	0	0	0	0	0	0	0	0	0	0	0	0	0	0	0
81	0	0	0	0	0	0	0	0	0	0	0	0	0	0	0	0	0	0	0	0	0	0	0	0	0	0	0	0	0	0	0	0	0	0	0	0	0	0	0	0	0	0	0	0
82	0	0	0	0	0	0	0	0	0	0	0	0	0	0	0	0	0	0	0	0	0	0	0	0	0	0	0	0	0	1	0	0	0	0	0	0	0	0	0	0	0	0	0	0
83	0	0	0	0	0	0	0	0	0	0	0	0	0	0	0	0	0	0	0	0	0	0	0	0	11	0	0	0	0	0	0	0	0	0	0	0	0	0	0	0	0	0	0	0
84	0	0	0	0	0	0	0	0	0	0	0	0	0	0	0	0	0	0	0	2	0	0	0	0	0	0	0	0	0	0	0	0	0	0	0	0	0	0	0	0	0	0	0	0
85	0	0	0	0	0	0	0	0	0	0	0	0	0	0	0	0	0	0	0	0	0	0	0	0	0	0	0	0	0	0	0	0	0	0	0	0	0	0	0	0	0	0	0	0
86	0	0	0	0	0	0	0	0	1	0	0	0	0	0	0	0	0	0	0	0	0	0	0	0	0	0	0	0	0	0	0	0	0	0	0	0	0	0	0	0	0	0	0	2
87	0	0	0	0	0	0	0	0	0	0	0	0	0	0	0	0	0	0	0	0	0	0	0	0	0	0	0	0	0	1	0	0	0	0	0	0	0	0	0	0	0	0	0	0
88	0	0	0	0	0	0	0	0	0	0	0	0	0	0	0	0	0	0	0	0	0	0	0	0	0	0	0	0	0	0	0	0	0	0	0	0	0	0	0	0	0	0	0	0
89	0	0	0	0	0	0	0	0	0	0	0	0	0	0	0	0	0	0	0	0	0	0	0	0	0	0	0	0	0	0	0	0	0	0	0	0	0	0	0	0	0	0	0	0
90	0	0	0	0	0	0	0	0	0	0	0	0	0	0	0	0	0	0	0	0	0	0	0	0	0	0	0	0	0	0	0	0	0	0	0	0	0	0	0	0	0	0	0	0
91	0	0	0	0	0	0	0	0	0	0	0	0	0	0	0	0	0	0	0	0	0	0	0	0	0	0	0	0	0	0	0	0	0	0	0	0	0	0	0	0	0	0	0	0
92	0	0	0	0	0	0	0	0	0	0	0	0	0	0	3	0	0	0	0	0	0	0	0	0	0	5	0	0	0	0	0	0	0	0	0	0	0	0	0	0	0	0	0	0
93	0	0	0	0	0	0	0	0	0	0	0	0	0	0	0	0	0	0	0	0	0	0	0	0	0	0	0	0	0	0	0	0	0	0	0	0	0	0	0	0	0	0	0	0
94	0	0	0	0	0	0	0	0	0	0	0	0	0	0	0	0	0	0	0	0	0	0	0	0	0	0	0	0	0	0	0	0	0	0	0	0	0	0	0	0	0	0	0	0
95	0	0	0	0	0	0	0	0	6	0	0	0	0	0	0	0	0	0	0	0	0	0	0	0	0	0	0	0	0	0	0	0	0	0	0	0	0	0	0	0	0	0	0	0
96	0	0	0	0	0	0	0	0	0	0	0	0	0	0	0	0	0	0	0	0	0	0	0	0	0	0	0	0	0	0	0	0	0	0	0	0	0	0	0	0	0	0	0	0
97	0	0	0	0	0	0	0	0	0	0	0	0	0	0	0	0	0	0	0	0	0	0	0	0	0	0	0	0	0	0	0	0	0	0	0	0	0	0	0	0	0	0	0	0
98	0	0	0	0	0	0	0	0	0	0	0	2	0	0	0	0	0	0	0	0	0	0	0	5	0	0	0	0	0	3	0	0	0	0	0	0	0	0	0	0	0	0	0	0
99	0	0	0	0	0	0	0	0	0	0	0	0	0	0	0	0	0	0	0	0	0	0	0	0	0	0	4	0	0	0	0	0	0	0	0	0	0	0	0	0	0	0	0	0
100	0	0	4	0	2	16	0	4	32	14	1	0	0	0	0	0	0	0	0	0	0	0	0	0	0	0	0	0	0	0	0	0	0	0	0	0	0	0	0	0	0	0	0	0
101	0	0	0	0	0	0	0	0	0	0	0	2	2	54	6	19	28	37	10	0	2	38	15	18	7	9	27	20	11	112	0	0	0	0	0	0	0	0	0	0	0	0	0	2
102	0	0	0	0	0	0	0	0	0	0	0	0	0	3	0	0	0	0	0	0	0	0	0	0	0	0	0	0	0	2	0	0	2	0	0	0	0	0	0	4	0	0	0	0
103	0	0	0	0	0	0	0	0	0	0	0	0	0	0	0	0	0	0	0	0	0	2	0	0	0	0	0	0	0	0	0	0	0	0	0	0	0	0	0	0	0	0	0	0
104	0	0	0	0	0	0	0	0	0	0	0	0	0	0	0	0	0	0	0	0	0	0	0	0	0	0	0	0	0	0	0	0	0	0	0	0	0	0	0	0	0	0	0	0
105	0	0	0	0	0	0	0	0	0	0	0	4	0	0	0	0	0	0	3	0	0	0	0	0	0	0	0	0	0	0	0	0	0	0	0	0	0	0	0	0	0	0	0	0
106	0	0	0	0	0	0	0	0	0	0	0	0	0	0	2	0	0	0	0	0	0	0	0	0	0	0	0	0	0	2	0	0	0	0	0	0	0	0	0	0	0	0	0	0
107	0	0	0	0	0	0	0	0	0	0	0	0	4	0	0	0	0	13	0	0	0	0	0	0	0	0	0	0	0	0	0	0	0	0	0	0	0	0	0	0	0	0	0	0
108	0	0	0	0	0	0	0	0	0	0	0	0	0	0	0	0	0	2	0	0	0	0	0	0	0	0	0	0	0	0	0	0	0	0	0	0	0	0	0	0	0	0	0	0
109	0	0	0	0	0	0	0	0	0	0	0	0	0	0	0	0	0	0	0	0	0	0	0	0	0	0	0	0	0	0	0	0	0	0	0	0	0	0	0	0	0	0	0	0
110	0	0	0	0	0	0	0	0	0	0	0	2	0	0	0	0	0	2	3	0	0	0	0	0	0	0	0	0	0	0	0	0	0	0	0	0	0	0	0	0	0	0	0	0
111	0	0	0	0	0	0	0	0	0	0	0	0	0	0	0	0	0	0	0	0	0	0	0	0	0	0	0	0	0	0	0	0	0	0	0	0	0	0	0	0	1	0	0	0
112	0	0	0	0	0	0	0	0	0	0	0	0	0	0	0	0	0	0	0	0	0	0	0	0	0	0	0	0	0	0	0	0	0	0	0	0	0	0	0	0	0	2	0	0
113	0	0	0	0	0	0	0	0	2	0	0	0	0	0	0	0	0	0	0	0	0	0	0	0	0	0	0	0	0	0	0	0	0	0	0	0	0	0	0	0	0	0	0	0
114	0	0	0	0	0	0	0	0	0	0	0	0	0	0	0	0	0	0	0	0	0	0	0	0	0	0	0	0	0	1	0	0	0	0	0	0	0	0	0	0	0	0	0	0
115	0	0	0	0	0	0	0	0	0	0	0	0	0	0	7	0	0	0	0	0	0	0	0	0	0	0	0	0	0	2	0	0	0	0	0	0	0	0	0	0	0	0	0	0
116	0	0	0	0	0	0	0	0	3	0	0	0	0	3	0	0	0	0	0	0	0	0	0	0	0	0	0	0	0	0	0	0	0	0	0	0	0	0	0	0	0	0	0	0
117	0	0	0	0	0	0	0	0	0	0	0	0	0	0	0	0	0	0	0	0	0	0	0	0	0	0	0	0	0	2	0	0	0	0	0	0	0	0	0	0	0	0	0	0
118	0	0	0	0	0	0	0	0	0	0	0	0	0	0	0	0	0	7	0	0	0	0	0	0	0	0	0	0	0	0	0	0	0	0	0	0	0	0	0	0	0	0	0	0
119	0	0	0	0	0	4	0	0	2	0	0	0	0	0	0	0	0	0	0	0	0	0	0	0	0	0	0	0	5	0	0	0	0	2	0	0	0	0	0	0	0	0	0	0
120	0	0	0	0	0	0	0	0	0	0	0	0	0	0	0	0	0	3	0	0	0	0	0	5	0	0	0	0	0	5	0	0	0	0	0	0	0	0	0	0	0	3	0	0
121	0	0	0	0	0	0	0	0	0	0	0	0	0	0	0	0	0	0	0	0	0	0	0	0	0	0	0	0	0	0	0	0	0	0	0	0	0	0	0	0	0	0	0	0
122	0	0	0	0	0	0	0	0	0	0	0	0	0	0	0	0	0	0	0	0	0	0	0	17	0	0	0	0	0	0	0	0	0	0	0	0	0	0	0	0	0	0	0	1
123	0	0	0	0	0	0	0	0	0	0	0	0	0	0	0	0	0	0	0	0	0	0	0	0	0	0	0	0	0	10	0	0	0	0	0	0	0	0	0	0	0	0	0	0
124	0	0	0	0	0	0	0	0	0	0	0	0	0	3	0	0	0	0	0	0	0	0	0	0	0	0	0	0	0	0	0	0	0	0	0	0	0	0	0	0	0	0	0	0
125	0	0	0	0	0	0	2	0	0	0	0	0	0	0	0	0	0	0	0	0	0	0	0	0	0	0	0	0	0	0	0	0	0	0	0	0	0	0	0	0	0	0	0	0
126	0	0	0	0	0	0	0	0	2	0	0	0	0	0	0	0	0	0	0	0	0	0	0	0	0	0	0	0	0	0	0	0	0	0	0	0	0	0	0	0	0	0	0	0
127	0	0	0	0	0	0	0	0	3	0	0	0	0	0	0	0	0	0	0	0	0	0	0	0	0	0	10	0	0	1	0	0	0	0	0	0	0	0	0	0	0	0	0	0
128	0	0	0	0	0	0	0	0	0	0	0	0	0	0	10	9	0	15	0	0	0	0	0	0	0	0	0	0	0	0	0	0	0	0	0	0	0	0	0	6	0	0	0	0
129	0	0	0	0	3	0	0	0	0	0	0	0	0	0	0	0	0	0	0	0	0	0	0	0	0	0	0	0	0	0	0	0	0	0	0	0	0	0	0	0	0	0	0	0
130	0	0	0	0	0	0	0	0	0	0	0	0	0	4	0	0	0	25	0	0	0	0	0	0	0	0	0	0	0	0	0	0	0	0	0	0	0	0	0	0	0	0	0	0
131	0	0	0	0	0	0	0	0	1	0	0	0	4	0	0	0	0	0	0	0	0	0	0	0	0	0	0	0	0	2	0	0	0	0	0	0	0	0	0	0	0	0	0	0
132	0	0	0	0	0	0	0	0	0	0	0	0	0	0	0	0	0	5	0	0	6	0	0	0	0	0	0	0	0	0	0	2	0	0	0	0	0	0	0	0	0	0	0	0
133	0	0	0	0	0	0	0	0	0	0	0	0	0	0	0	0	0	0	0	0	0	0	0	0	0	0	0	0	0	5	0	0	0	0	0	0	0	0	0	0	0	0	0	0
134	0	0	0	0	0	0	0	0	0	0	0	3	0	0	0	0	0	0	0	0	0	0	0	0	0	11	0	0	0	11	0	0	0	0	0	0	0	0	0	0	0	0	0	2
135	0	0	0	0	0	0	0	0	0	0	0	0	0	0	0	0	0	0	4	0	0	0	0	0	0	0	0	0	0	4	0	0	0	0	0	0	0	0	0	0	0	0	0	0
136	0	0	0	0	0	0	0	0	0	0	0	0	0	0	0	0	0	0	4	0	0	0	0	0	0	0	0	0	0	4	0	0	0	0	0	0	0	0	0	0	0	0	0	0
137	0	0	0	2	0	0	0	0	0	0	0	0	0	0	0	0	0	0	0	0	0	0	0	0	4	0	0	5	0	4	0	0	0	0	0	0	0	0	0	0	0	0	0	0
138	0	0	0	0	0	0	0	0	2	0	0	0	0	0	0	0	0	0	0	0	0	0	0	0	0	0	0	0	0	0	0	0	0	0	0	0	0	0	0	0	0	0	0	0
139	0	0	0	0	0	0	0	0	1	0	0	0	0	0	0	0	0	0	0	0	0	0	0	0	0	0	0	0	0	0	0	0	0	0	3	0	0	0	0	0	0	0	0	0
140	0	0	0	0	0	0	0	0	0	0	0	0	0	0	0	0	0	48	0	0	0	0	0	0	0	0	0	0	0	2	0	0	0	0	0	0	0	0	0	0	0	2	0	0
141	0	0	0	0	0	0	0	0	3	0	0	0	0	0	0	0	0	0	0	0	0	0	0	0	0	0	0	0	0	4	0	0	0	0	0	0	0	0	0	0	0	0	0	2
142	0	0	0	0	0	0	0	0	0	0	0	0	0	0	0	0	0	0	0	0	0	0	0	0	0	0	0	0	0	0	0	0	0	0	0	0	0	0	0	0	0	0	0	0
143	0	0	0	0	0	0	0	0	2	0	0	0	0	0	13	0	0	0	0	0	0	0	0	0	0	0	0	0	0	9	0	0	0	0	0	0	0	0	0	10	0	0	0	4
144	0	0	0	0	0	0	0	0	0	0	0	0	0	0	0	0	0	0	0	0	0	0	0	0	0	23	0	0	0	3	0	2	0	0	0	0	0	0	0	0	0	0	0	0
145	0	0	0	0	0	0	0	0	0	0	0	0	0	0	0	0	6	0	0	0	0	0	0	0	4	0	0	0	0	3	0	0	0	0	0	0	0	0	0	0	0	0	0	0
146	0	0	0	0	0	0	0	0	0	0	0	0	0	0	0	0	0	0	0	0	0	0	0	0	0	0	0	0	0	6	0	0	0	0	0	0	0	0	0	0	0	2	0	0
147	0	0	0	0	0	0	0	0	0	0	0	0	0	0	0	0	0	0	0	0	0	0	0	0	4	0	0	0	0	2	0	0	0	0	0	0	0	0	0	0	0	0	0	0
148	0	0	0	0	0	0	0	0	0	0	0	0	0	5	0	0	0	0	0	0	0	0	0	0	0	0	0	0	0	0	0	0	0	0	0	0	0	0	0	0	8	0	0	0
149	0	0	0	0	0	0	0	0	0	0	0	0	0	0	0	10	0	0	0	0	0	0	0	0	6	0	0	0	0	2	0	0	0	0	0	0	0	0	0	0	0	0	0	3
150	2	0	0	0	0	0	0	0	4	0	0	0	0	0	5	0	9	0	0	0	0	0	0	0	0	0	0	0	0	4	0	0	0	0	0	0	0	0	0	0	14	0	0	4
151	0	0	0	0	0	0	0	0	0	0	0	0	0	0	0	0	0	0	0	0	0	0	0	0	4	0	0	6	0	2	2	3	3	1	0	3	0	0	0	4	0	0	0	12
152	0	0	0	0	0	0	0	0	0	0	0	0	0	0	0	0	0	0	0	0	0	0	0	0	0	13	0	0	0	5	0	0	0	0	0	0	0	0	0	0	0	0	0	3
153	0	0	0	0	0	0	0	0	0	0	0	0	0	0	0	0	0	0	0	0	0	0	0	11	0	0	0	0	0	0	0	0	0	0	0	0	0	0	0	0	0	0	0	0
154	0	0	0	0	0	0	0	0	0	0	0	0	0	0	0	0	0	0	0	0	0	0	0	0	0	0	0	22	0	2	0	0	2	0	0	0	0	0	0	0	0	0	0	0
155	0	0	0	0	0	0	0	0	0	0	0	0	0	0	0	0	0	0	0	0	0	0	0	0	0	0	0	0	0	0	0	0	0	1	0	0	0	0	0	0	0	0	0	0
156	0	0	0	0	0	0	0	0	0	0	0	0	0	0	0	0	0	0	0	0	0	0	0	0	0	0	0	0	0	0	0	0	0	0	0	0	0	0	0	0	0	0	0	2
157	0	0	0	0	0	0	0	0	3	0	0	0	0	0	0	0	0	0	0	0	0	0	0	0	0	0	0	0	0	0	0	0	1	0	0	0	0	0	0	0	0	0	0	0
158	0	0	0	0	0	0	0	0	0	0	0	0	0	0	0	0	0	0	0	0	0	0	0	0	0	0	0	0	0	2	0	0	0	0	0	0	0	0	0	0	0	0	0	0
159	0	0	0	0	0	0	0	0	3	0	0	0	0	0	0	0	0	0	0	0	0	0	0	0	0	0	0	0	0	2	0	0	0	0	0	0	0	0	0	5	0	0	0	2
160	0	0	0	0	0	2	0	0	0	0	0	0	0	0	0	0	0	0	0	0	0	0	0	0	0	0	0	0	0	0	0	0	0	0	0	0	0	0	0	0	0	0	0	0
161	0	0	0	0	0	0	0	0	2	0	0	0	0	0	0	0	0	0	0	0	0	0	0	0	8	0	0	0	0	0	0	0	0	0	0	0	0	0	0	0	0	0	0	0
162	0	0	0	0	0	2	0	0	2	0	0	0	0	0	0	0	0	37	0	0	0	0	0	0	0	0	0	0	0	0	0	0	0	0	0	0	0	0	0	0	0	0	0	2
163	0	0	0	0	0	0	0	0	0	0	0	0	0	0	0	0	0	0	0	0	0	0	0	0	0	0	0	0	0	0	0	0	0	0	0	0	0	0	0	0	0	0	0	0
164	0	0	0	0	0	0	0	0	0	0	0	0	0	0	0	0	0	0	0	0	0	0	0	0	0	0	0	0	0	2	0	0	3	0	0	0	0	1	0	0	0	0	0	1
165	0	0	0	0	0	0	0	0	0	0	0	0	0	0	0	0	0	17	0	0	0	0	0	0	0	0	0	0	0	9	0	0	0	0	0	0	0	0	0	0	0	0	0	0
166	0	0	0	0	0	0	0	0	0	0	0	0	0	0	0	0	0	0	0	0	0	0	0	0	0	0	0	0	0	1	0	0	0	0	0	0	0	0	0	0	0	0	0	0
167	0	0	0	4	0	0	0	0	0	0	2	0	0	0	0	0	0	0	0	0	0	0	0	0	0	0	0	21	0	0	0	0	0	0	0	0	0	0	0	0	0	0	0	0
168	0	0	0	0	0	0	0	0	2	0	0	0	0	0	0	0	0	0	0	0	0	0	0	0	0	0	0	3	11	0	0	0	0	0	0	0	0	0	0	0	0	0	0	0
169	0	0	0	0	0	0	0	0	0	0	0	0	0	0	0	0	0	0	0	0	0	0	0	0	0	0	0	27	0	0	0	0	0	0	0	0	0	0	0	0	8	0	0	1
170	0	0	0	0	0	0	0	0	0	0	0	0	0	0	0	0	0	33	0	0	0	0	0	0	0	0	0	0	0	2	0	0	0	0	0	0	0	0	0	0	3	9	0	0
171	0	0	0	0	0	0	0	0	0	0	0	0	0	0	0	0	0	0	0	0	0	0	0	0	0	0	0	0	0	11	0	3	0	0	3	0	0	0	0	0	0	0	0	0
172	0	0	0	0	0	0	0	0	0	0	0	0	0	0	0	0	0	0	0	0	0	0	0	0	0	0	0	0	0	0	0	0	0	0	2	0	0	0	0	0	0	0	0	2
173	0	0	0	0	0	0	0	0	0	0	0	0	0	0	0	0	0	0	0	0	0	0	0	0	0	0	0	0	0	0	0	0	0	0	2	0	0	0	0	0	0	0	0	0
174	0	0	0	0	0	0	0	0	0	0	0	0	0	0	0	0	0	0	0	0	0	0	0	0	0	0	0	0	0	0	0	0	0	0	0	0	0	0	0	0	0	0	0	0
175	0	0	0	0	0	0	0	0	0	0	0	0	0	0	0	0	0	0	0	0	0	0	0	0	0	0	0	0	0	0	0	0	0	0	0	0	0	0	0	0	0	0	0	0
176	0	0	0	0	0	0	0	0	0	0	0	0	0	0	0	0	0	0	0	0	0	0	0	0	0	0	0	0	0	0	0	0	2	0	0	0	0	0	0	0	0	0	0	0
177	0	0	0	0	0	0	0	0	0	0	0	0	0	0	0	0	0	0	0	0	0	0	0	0	0	0	0	0	0	0	0	0	0	0	0	2	0	0	0	0	0	0	0	4
178	0	0	0	0	0	0	0	0	0	0	0	0	0	0	0	0	0	0	0	0	0	0	0	0	0	0	0	0	0	0	0	0	0	0	0	0	0	0	0	0	0	0	0	0
179	0	0	0	0	0	0	0	0	0	0	0	0	0	0	0	0	0	0	0	0	0	0	0	0	0	0	0	0	0	0	0	0	4	0	0	0	0	0	0	0	0	0	0	0
180	0	0	0	0	0	0	0	0	0	0	0	0	0	0	0	0	0	0	0	0	0	0	0	0	0	0	0	0	0	0	0	0	0	0	0	0	0	0	0	0	0	0	0	3
181	0	0	0	0	0	0	0	0	0	0	0	0	0	0	0	0	0	0	0	0	0	0	0	0	0	0	0	0	0	0	0	0	0	0	0	0	0	0	0	0	0	0	0	0
182	0	0	0	0	0	0	0	0	0	0	0	0	0	0	0	0	0	0	0	0	0	0	0	0	0	0	0	0	0	0	0	0	0	0	0	0	0	0	0	0	0	0	0	0
183	0	0	0	0	0	0	0	0	0	0	0	0	0	0	0	0	0	0	0	0	0	0	0	0	0	0	0	0	0	0	0	0	0	0	0	0	0	0	0	0	0	0	0	0
184	0	0	0	0	0	0	0	0	0	0	0	0	0	0	0	0	0	0	0	0	0	0	0	0	0	0	0	0	0	0	0	0	0	0	0	0	0	0	0	0	0	0	0	0
185	0	0	0	0	0	0	0	0	0	0	0	0	0	0	0	0	0	0	0	0	0	0	0	0	0	0	0	0	0	0	0	0	0	0	0	0	0	0	0	0	0	0	0	0
186	0	0	0	0	0	0	0	0	0	0	0	0	0	0	0	0	0	0	0	0	0	0	0	0	0	0	0	0	0	0	0	0	0	0	0	0	0	0	0	0	0	0	0	0
187	0	0	0	0	0	0	0	0	0	0	0	0	0	0	0	0	0	0	0	0	0	0	0	0	0	0	0	0	0	0	0	0	0	2	0	0	0	0	0	0	0	0	0	0
188	0	0	0	0	0	0	0	0	0	0	0	0	0	0	0	0	0	0	0	0	0	0	0	0	0	0	0	0	0	0	0	0	0	0	0	2	0	0	0	0	0	0	0	0
189	0	0	0	0	0	0	0	0	0	0	0	0	0	0	0	0	0	0	0	0	0	0	0	0	0	0	0	0	0	0	0	0	0	0	0	0	0	0	0	0	0	0	0	0
190	0	0	0	0	0	0	0	0	0	0	0	0	0	0	0	0	0	0	0	0	0	0	0	0	0	0	0	0	0	0	0	0	0	0	0	0	0	0	0	0	0	0	0	0
191	0	0	0	0	0	0	0	0	0	0	0	0	0	0	0	0	0	0	0	0	0	0	0	0	0	0	0	0	0	0	4	0	0	0	0	0	0	0	0	0	0	0	0	0
192	0	0	0	0	0	0	0	0	0	0	0	0	0	0	0	0	0	0	0	0	0	0	0	0	0	0	0	0	0	0	0	0	0	0	0	0	0	0	0	0	0	0	0	0
193	0	0	0	0	0	0	0	0	0	0	0	0	0	0	0	0	0	0	0	0	0	0	0	0	0	0	0	0	0	0	0	0	0	0	0	0	0	0	0	0	0	0	0	2
194	0	0	0	0	0	0	0	0	0	0	0	0	0	0	0	0	0	0	0	0	0	0	0	0	0	0	0	0	0	0	0	0	0	0	0	0	0	0	0	0	0	0	0	2
195	0	0	0	0	0	0	0	0	0	0	0	0	0	0	0	0	0	0	0	0	0	0	0	0	0	0	0	0	0	0	0	0	0	0	0	0	0	0	0	0	0	0	0	2
196	0	0	0	0	0	0	0	0	0	0	0	0	0	0	0	0	0	0	0	0	0	0	0	0	0	0	0	0	0	0	0	3	0	0	0	0	0	0	0	0	0	0	0	2
197	0	0	0	0	0	0	0	0	0	0	0	0	0	0	0	0	0	0	0	0	0	0	0	0	0	0	0	0	0	0	0	0	0	0	0	0	0	2	0	0	0	0	0	0
198	0	0	0	0	0	0	0	0	0	0	0	0	0	0	0	0	0	0	0	0	0	0	0	0	0	0	0	0	0	0	0	0	0	0	0	0	0	0	0	0	0	0	0	2
199	0	0	0	0	0	0	0	0	0	0	0	0	0	0	0	0	0	0	0	0	0	0	0	0	0	0	0	0	0	0	0	0	0	0	0	0	0	0	0	0	0	0	0	2
200	0	0	0	0	0	0	0	0	0	0	0	0	0	0	0	0	0	0	0	0	0	0	0	0	0	0	0	0	0	0	0	0	0	4	0	0	0	0	0	0	0	0	0	0
201	0	0	0	0	0	0	0	0	0	0	0	0	0	0	0	0	0	0	0	0	0	0	0	0	0	0	0	0	0	0	0	0	0	0	0	0	0	0	0	0	0	0	0	2
202	0	0	0	0	0	0	0	0	0	0	0	0	0	0	0	0	0	0	0	0	0	0	0	0	0	0	0	0	0	0	1	0	0	0	0	0	0	0	0	0	0	0	0	0
203	0	0	0	0	0	0	0	0	0	0	0	0	0	0	0	0	0	0	0	0	0	0	0	0	0	0	0	0	0	0	0	0	0	0	0	0	0	0	0	0	0	0	0	0
204	0	0	0	0	0	0	0	0	0	0	0	0	0	0	0	0	0	0	0	0	0	0	0	0	0	0	0	0	0	0	3	0	0	0	0	0	0	0	0	0	0	2	0	0
205	0	0	0	0	0	0	0	0	0	0	0	0	0	0	0	0	0	0	0	0	0	0	0	0	0	0	0	0	0	0	0	3	0	0	0	0	0	0	0	0	0	0	0	0
206	0	0	0	0	0	0	0	0	0	0	0	0	0	0	0	0	0	0	0	0	0	0	0	0	0	0	0	0	0	0	0	0	0	0	0	0	0	0	0	0	0	0	0	0
207	0	0	0	0	0	0	0	0	0	0	0	0	0	0	0	0	0	0	0	0	0	0	0	0	0	0	0	0	0	0	0	0	0	0	0	0	0	0	0	0	0	0	0	0
208	0	0	0	0	0	0	0	0	0	0	0	0	0	0	0	0	0	0	0	0	0	0	0	0	0	0	0	0	0	0	2	7	0	0	0	0	0	2	0	0	0	0	0	0
209	0	0	0	0	0	0	0	0	0	0	0	0	0	0	0	0	0	0	0	0	0	0	0	0	0	0	0	0	0	0	0	0	0	0	0	0	0	0	0	0	0	0	0	0
210	0	0	0	0	0	0	0	0	0	0	0	0	0	0	0	0	0	0	0	0	0	0	0	0	0	0	0	0	0	0	0	0	0	0	0	0	0	0	0	0	0	0	0	2
211	0	0	0	0	0	0	0	0	0	0	0	0	0	0	0	0	0	0	0	0	0	0	0	0	0	0	0	0	0	0	0	0	0	0	0	0	0	0	0	0	15	0	0	0
212	0	0	0	0	0	0	0	0	0	0	0	0	0	0	0	0	0	0	0	0	0	0	0	0	0	0	0	0	0	0	1	0	0	0	0	0	0	0	0	14	0	0	0	0
213	0	0	0	0	0	0	0	0	0	0	0	0	0	0	0	0	0	0	0	0	0	0	0	0	0	0	0	0	0	0	0	0	0	0	0	0	0	0	0	0	0	0	0	0
214	0	0	0	0	0	0	0	0	0	0	0	0	0	0	0	0	0	0	0	0	0	0	0	0	0	0	0	0	0	0	0	0	0	0	0	0	0	0	0	0	0	0	0	2
215	0	0	0	0	0	0	0	0	0	0	0	0	0	0	0	0	0	0	0	0	0	0	0	0	0	0	0	0	0	0	0	0	0	0	0	0	0	2	0	0	0	0	0	0
216	0	0	0	0	0	0	0	0	0	0	0	0	0	0	0	0	0	0	0	0	0	0	0	0	0	0	0	0	0	0	0	0	0	0	0	0	0	0	0	0	0	0	0	0
217	0	0	0	0	0	0	0	0	0	0	0	0	0	0	0	0	0	0	0	0	0	0	0	0	0	0	0	0	0	0	0	0	0	0	0	0	0	0	0	0	0	0	0	0
218	0	0	0	0	0	0	0	0	0	0	0	0	0	0	0	0	0	0	0	0	0	0	0	0	0	0	0	0	0	0	0	0	0	0	0	0	0	0	0	0	0	0	0	0
219	0	0	0	0	0	0	0	0	0	0	0	0	0	0	0	0	0	0	0	0	0	0	0	0	0	0	0	0	0	0	0	0	0	0	0	0	0	0	0	0	0	0	0	0
220	0	0	0	0	0	0	0	0	0	0	0	0	0	0	0	0	0	0	0	0	0	0	0	0	0	0	0	0	0	0	0	0	1	0	0	0	0	0	0	0	0	0	0	0
221	0	0	0	0	0	0	0	0	0	0	0	0	0	0	0	0	0	0	0	0	0	0	0	0	0	0	0	0	0	0	0	0	0	0	0	0	0	0	0	0	0	0	0	0
222	0	0	0	0	0	0	0	0	0	0	0	0	0	0	0	0	0	0	0	0	0	0	0	0	0	0	0	0	0	0	0	0	0	0	0	0	0	0	0	0	0	0	0	0
223	0	0	0	0	0	0	0	0	0	0	0	0	0	0	0	0	0	0	0	0	0	0	0	0	0	0	0	0	0	0	0	0	0	5	0	0	0	0	0	0	0	0	0	0
224	0	0	0	0	0	0	0	0	0	0	0	0	0	0	0	0	0	0	0	0	0	0	0	0	0	0	0	0	0	0	0	0	0	0	0	0	0	0	0	0	0	0	0	0
225	0	0	0	0	0	0	0	0	0	0	0	0	0	0	0	0	0	0	0	0	0	0	0	0	0	0	0	0	0	0	0	0	3	0	0	0	0	0	0	0	0	0	0	0
226	0	0	0	0	0	0	0	0	0	0	0	0	0	0	0	0	0	0	0	0	0	0	0	0	0	0	0	0	0	0	0	0	0	0	0	1	0	0	0	0	0	0	0	7
227	0	0	0	0	0	0	0	0	0	0	0	0	0	0	0	0	0	0	0	0	0	0	0	0	0	0	0	0	0	0	0	0	0	0	0	0	0	0	0	0	0	0	0	0
228	0	0	0	0	0	0	0	0	0	0	0	0	0	0	0	0	0	0	0	0	0	0	0	0	0	0	0	0	0	0	0	0	2	0	0	0	0	0	0	0	0	0	0	0
229	0	0	0	0	0	0	0	0	0	0	0	0	0	0	0	0	0	0	0	0	0	0	0	0	0	0	0	0	0	0	0	0	0	0	0	0	0	0	0	0	0	0	0	0
230	0	0	0	0	0	0	0	0	0	0	0	0	0	0	0	0	0	0	0	0	0	0	0	0	0	0	0	0	0	0	0	0	0	0	0	0	0	0	0	0	0	0	0	0
231	0	0	0	0	0	0	0	0	0	0	0	0	0	0	0	0	0	0	0	0	0	0	0	0	0	0	0	0	0	0	0	0	0	0	0	0	0	3	0	0	0	0	0	0
232	0	0	0	0	0	0	0	0	0	0	0	0	0	0	0	0	0	0	0	0	0	0	0	0	0	0	0	0	0	0	0	0	0	2	0	0	0	0	0	0	0	0	0	0
233	0	0	0	0	0	0	0	0	0	0	0	0	0	0	0	0	0	0	0	0	0	0	0	0	0	0	0	0	0	0	0	0	0	2	0	0	0	0	0	0	0	0	0	0
234	0	0	0	0	0	0	0	0	0	0	0	0	0	0	0	0	0	0	0	0	0	0	0	0	0	0	0	0	0	0	0	0	0	0	0	0	0	0	0	0	0	0	0	0
235	0	0	0	0	0	0	0	0	0	0	0	0	0	0	0	0	0	0	0	0	0	0	0	0	0	0	0	0	0	0	0	0	0	0	0	0	0	0	0	0	0	0	0	2
236	0	0	0	0	0	0	0	0	0	0	0	0	0	0	0	0	0	0	0	0	0	0	0	0	0	0	0	0	0	0	0	0	0	0	0	0	0	0	0	0	0	0	0	2
237	0	0	0	0	0	0	0	0	0	0	0	0	0	0	0	0	0	0	0	0	0	0	0	0	0	0	0	0	0	0	0	0	0	0	0	1	0	0	0	0	0	0	0	0
238	0	0	0	0	0	0	0	0	0	0	0	0	0	0	0	0	0	0	0	0	0	0	0	0	0	0	0	0	0	0	0	0	0	0	0	0	0	0	0	0	0	0	0	0
239	0	0	0	0	0	0	0	0	0	0	0	0	0	0	0	0	0	0	0	0	0	0	0	0	0	0	0	0	0	0	0	0	0	0	0	0	2	0	0	0	0	0	0	0
240	0	0	0	0	0	0	0	0	0	0	0	0	0	0	0	0	0	0	0	0	0	0	0	0	0	0	0	0	0	0	0	0	0	0	0	0	0	0	0	0	0	0	0	0
241	0	0	0	0	0	0	0	0	0	0	0	0	0	0	0	0	0	0	0	0	0	0	0	0	0	0	0	0	0	0	2	0	0	0	0	0	0	0	0	0	0	0	0	0
242	0	0	0	0	0	0	0	0	0	0	0	0	0	0	0	0	0	0	0	0	0	0	0	0	0	0	0	0	0	0	0	0	0	0	0	0	0	0	0	0	0	0	0	0
243	0	0	0	0	0	0	0	0	0	0	0	0	0	0	0	0	0	0	0	0	0	0	0	0	0	0	0	0	0	0	2	0	0	0	0	0	0	0	0	0	0	0	0	0
244	0	0	0	0	0	0	0	0	0	0	0	0	0	0	0	0	0	0	0	0	0	0	0	0	0	0	0	0	0	0	0	0	0	0	0	0	0	0	0	0	0	0	0	0
245	0	0	0	0	0	0	0	0	0	0	0	0	0	0	0	0	0	0	0	0	0	0	0	0	0	0	0	0	0	0	0	0	0	0	2	0	0	0	0	0	0	0	0	0
246	0	0	0	0	0	0	0	0	0	0	0	0	0	0	0	0	0	0	0	0	0	0	0	0	0	0	0	0	0	0	0	0	0	0	0	0	0	0	0	0	0	0	0	0
247	0	0	0	0	0	0	0	0	0	0	0	0	0	0	0	0	0	0	0	0	0	0	0	0	0	0	0	0	0	0	0	0	0	0	0	0	0	0	0	0	0	0	0	0
248	0	0	0	0	0	0	0	0	0	0	0	0	0	0	0	0	0	0	0	0	0	0	0	0	0	0	0	0	0	0	0	0	0	0	0	0	0	0	0	0	0	0	0	0
249	0	0	0	0	0	0	0	0	0	0	0	0	0	0	0	0	0	0	0	0	0	0	0	0	0	0	0	0	0	0	0	0	0	0	0	0	0	0	0	0	0	0	0	1
250	0	0	0	0	0	0	0	0	0	0	0	0	0	0	0	0	0	0	0	0	0	0	0	0	0	0	0	0	0	0	0	0	0	0	0	0	0	0	0	0	0	0	0	0
251	0	0	0	0	0	0	0	0	0	0	0	0	0	0	0	0	0	0	0	0	0	0	0	0	0	0	0	0	0	0	0	0	0	3	0	0	0	0	0	0	0	0	0	0
252	0	2	0	0	0	0	0	0	0	0	0	0	0	0	0	0	0	0	0	0	0	0	0	0	0	0	0	0	0	0	0	0	0	0	0	0	0	2	0	0	0	0	0	0
253	0	0	0	0	0	0	0	0	0	0	0	0	0	0	0	0	0	0	0	0	0	0	0	0	0	0	0	0	0	0	0	0	0	0	0	0	0	0	0	0	0	0	0	0
254	0	0	0	0	0	0	0	0	0	0	0	0	0	0	0	0	0	0	0	0	0	0	0	0	0	0	0	0	0	0	0	0	0	0	0	0	0	0	0	0	0	0	0	2
255	0	0	0	0	0	0	0	0	0	0	0	0	0	0	0	0	0	0	0	0	0	0	0	0	0	0	0	0	0	0	0	0	0	0	0	0	0	0	0	0	0	0	0	0
256	0	0	0	0	0	0	0	0	0	0	0	0	0	0	0	0	0	0	0	0	0	0	0	0	0	0	0	0	0	0	0	0	0	0	0	0	0	0	0	0	0	0	0	0
257	0	0	0	0	0	0	0	0	0	0	0	0	0	0	0	0	0	0	0	0	0	0	0	0	0	0	0	0	0	0	0	0	0	0	0	1	0	0	0	0	0	0	0	0
258	0	0	0	0	0	0	0	0	0	0	0	0	0	0	0	0	0	0	0	0	0	0	0	0	0	0	0	0	0	0	0	0	0	0	0	0	0	0	0	0	0	0	0	0
259	0	0	0	0	0	0	0	0	0	0	0	0	0	0	0	0	0	0	0	0	0	0	0	0	0	0	0	0	0	0	4	0	7	0	0	0	0	0	0	0	0	0	0	0
260	0	0	0	0	0	0	0	0	0	0	0	0	0	0	0	0	0	0	0	0	0	0	0	0	0	0	0	0	0	0	2	0	0	0	0	0	0	0	0	0	0	0	0	0
261	0	0	0	0	0	0	0	0	0	0	0	0	0	0	0	0	0	0	0	0	0	0	0	0	0	0	0	0	0	0	0	0	0	0	0	0	0	0	0	0	0	0	0	0
262	0	0	0	0	0	0	0	0	0	0	0	0	0	0	0	0	0	0	0	0	0	0	0	0	0	0	0	0	0	0	0	0	0	0	0	0	0	0	0	0	0	0	0	0
263	0	0	0	0	0	0	0	0	0	0	0	0	0	0	0	0	0	0	0	0	0	0	0	0	0	0	0	0	0	0	0	0	0	0	0	0	0	0	0	0	0	0	0	0
264	0	0	0	0	0	0	0	0	0	0	0	0	0	0	0	0	0	0	0	0	0	0	0	0	0	0	0	0	0	0	0	0	0	0	0	0	0	0	0	0	0	0	0	0
265	0	0	0	0	0	0	0	0	0	0	0	0	0	0	0	0	0	0	0	0	0	0	0	0	0	0	0	0	0	0	0	0	0	0	0	0	0	0	0	0	0	0	0	0
266	0	0	0	0	0	0	0	0	0	0	0	0	0	0	0	0	0	0	0	0	0	0	0	0	0	0	0	0	0	0	0	0	0	0	0	0	0	0	0	0	0	0	0	2
267	0	0	0	0	0	0	0	0	0	0	0	0	0	0	0	0	0	0	0	0	0	0	0	0	0	0	0	0	0	0	0	0	0	0	0	0	0	0	0	0	0	0	0	2
268	0	0	0	0	0	0	0	0	0	0	0	0	0	0	0	0	0	0	0	0	0	0	0	0	0	0	0	0	0	0	0	0	0	0	0	0	0	2	0	0	0	0	0	0
269	0	0	0	0	0	0	0	0	0	0	0	0	0	0	0	0	0	0	0	0	0	0	0	0	0	0	0	0	0	0	0	0	0	0	0	0	0	0	0	0	0	0	0	0
270	0	0	0	0	0	0	0	0	0	0	0	0	0	0	0	0	0	0	0	0	0	0	0	0	0	0	0	0	0	0	0	0	0	0	0	0	0	0	0	0	0	0	0	0
271	0	0	0	0	0	0	0	0	0	0	0	0	0	0	0	0	0	0	0	0	0	0	0	0	0	0	0	0	0	0	0	0	0	0	0	0	0	0	0	0	0	0	0	0
272	0	0	0	0	0	0	0	0	0	0	0	0	0	0	0	0	0	0	0	0	0	0	0	0	0	0	0	0	0	0	0	0	0	0	0	0	0	0	0	0	0	0	0	0
273	0	0	0	0	0	0	0	0	0	0	0	0	0	0	0	0	0	0	0	0	0	0	0	0	0	0	0	0	0	0	0	0	0	0	0	0	0	0	0	0	0	0	0	0
274	0	0	0	0	0	0	0	0	0	0	0	0	0	0	0	0	0	0	0	0	0	0	0	0	0	0	0	0	0	0	0	0	0	0	0	0	0	0	0	0	0	0	0	0
275	0	0	0	0	0	0	0	0	0	0	0	0	0	0	0	0	0	0	0	0	0	0	0	0	0	0	0	0	0	0	0	0	0	0	0	0	0	0	0	0	0	0	0	0
276	0	0	0	0	0	0	0	0	0	0	0	0	0	0	0	0	0	0	0	0	0	0	0	0	0	0	0	0	0	0	0	0	0	0	0	0	0	0	0	0	0	0	0	0
277	0	0	0	0	0	0	0	0	0	0	0	0	0	0	0	0	0	0	0	0	0	0	0	0	0	0	0	0	0	0	0	0	0	0	0	0	0	0	0	0	0	0	0	0
278	0	0	0	0	0	0	0	0	0	0	0	0	0	0	0	0	0	0	0	0	0	0	0	0	0	0	0	0	0	0	0	0	0	0	0	0	0	0	0	0	0	0	0	0
279	0	0	0	0	0	0	0	0	0	0	0	0	0	0	0	0	0	0	0	0	0	0	0	0	0	0	0	0	0	0	0	0	0	0	0	0	0	0	0	0	0	0	0	0
280	0	0	0	0	0	0	0	0	0	0	0	0	0	0	0	0	0	0	0	0	0	0	0	0	0	0	0	0	0	0	0	0	0	0	0	0	0	0	0	0	0	0	0	0
281	0	0	0	0	0	0	0	0	0	0	0	0	0	0	0	0	0	0	0	0	0	0	0	0	0	0	0	0	0	0	0	0	0	0	0	0	0	0	0	0	0	0	0	0
282	0	0	0	0	0	0	0	0	0	0	0	0	0	0	0	0	0	0	0	0	0	0	0	0	0	0	0	0	0	0	0	0	0	0	0	0	0	0	0	0	0	0	0	0
283	0	0	0	0	0	0	0	0	0	0	0	0	0	0	0	0	0	0	0	0	0	0	0	0	0	0	0	0	0	0	0	0	0	0	0	0	0	0	0	0	0	0	0	0
284	0	0	0	0	0	0	0	0	0	0	0	0	0	0	0	0	0	0	0	0	0	0	0	0	0	0	0	0	0	0	0	0	0	0	0	0	0	0	0	0	0	0	0	0
285	0	0	0	0	0	0	0	0	0	0	0	0	0	0	0	0	0	0	0	0	0	0	0	0	0	0	0	0	0	0	0	0	0	0	0	0	0	0	0	0	0	0	0	0
286	0	0	0	0	0	0	0	0	0	0	0	0	0	0	0	0	0	0	0	0	0	0	0	0	0	0	0	0	0	0	0	0	0	0	0	0	0	0	0	0	0	0	0	0
287	0	0	0	0	0	0	0	0	0	0	0	0	0	0	0	0	0	0	0	0	0	0	0	0	0	0	0	0	0	0	0	0	0	0	0	0	0	0	0	0	0	0	0	0
288	0	0	0	0	0	0	0	0	0	0	0	0	0	0	0	0	0	0	0	0	0	0	0	0	0	0	0	0	0	0	0	0	0	0	0	0	0	0	0	0	0	0	0	0
289	0	0	0	0	0	0	0	0	0	0	0	0	0	0	0	0	0	0	0	0	0	0	0	0	0	0	0	0	0	0	0	0	0	0	0	0	0	0	0	0	0	0	0	0
290	0	0	0	0	0	0	0	0	0	0	0	0	0	0	0	0	0	0	0	0	0	0	0	0	0	0	0	0	0	0	0	0	0	0	0	0	0	0	0	0	0	0	0	0
291	0	0	0	0	0	0	0	0	0	0	0	0	0	0	0	0	0	0	0	0	0	0	0	0	0	0	0	0	0	0	0	0	0	0	0	0	0	0	0	0	0	0	0	0
292	0	0	0	0	0	0	0	0	0	0	0	0	0	0	0	0	0	0	0	0	0	0	0	0	0	0	0	0	0	0	0	0	0	0	0	0	0	0	0	0	0	0	0	0
293	0	0	0	0	0	0	0	0	0	0	0	0	0	0	0	0	0	0	0	0	0	0	0	0	0	0	0	0	0	0	0	0	0	0	0	0	0	0	0	0	0	0	0	0
294	0	0	0	0	0	0	0	0	0	0	0	0	0	0	0	0	0	0	0	0	0	0	0	0	0	0	0	0	0	0	0	0	0	0	0	0	0	0	0	0	0	0	0	0
295	0	0	0	0	0	0	0	0	0	0	0	0	0	0	0	0	0	0	0	0	0	0	0	0	0	0	0	0	0	0	0	0	0	0	0	0	0	0	0	0	0	0	0	0
296	0	0	0	0	0	0	0	0	0	0	0	0	0	0	0	0	0	0	0	0	0	0	0	0	0	0	0	0	0	0	0	0	0	0	0	0	0	0	0	0	0	0	0	0
297	0	0	0	0	0	0	0	0	0	0	0	0	0	0	0	0	0	0	0	0	0	0	0	0	0	0	0	0	0	0	0	0	0	0	0	0	0	0	0	0	0	0	0	0
298	0	0	0	0	0	0	0	0	0	0	0	0	0	0	0	0	0	0	0	0	0	0	0	0	0	0	0	0	0	0	0	0	0	0	0	0	0	0	0	0	0	0	0	0
299	0	0	0	0	0	0	0	0	0	0	0	0	0	0	0	0	0	0	0	0	0	0	0	0	0	0	0	0	0	0	0	0	0	0	0	0	0	0	0	0	0	0	0	0
300	0	0	0	0	0	0	0	0	0	0	0	0	0	0	0	0	0	0	0	0	0	0	0	0	0	0	0	0	0	0	0	0	0	0	0	0	0	0	0	0	0	0	0	0
